# Supplementary material for: 4-(1-Methyl­eth­yl)-N-((E)-4-{[1-(prop-2-en-1-yl)-1H-1,2,3-triazol-4-yl]meth­oxy}benzyl­idene)aniline
Source: Acta Crystallogr Sect E Struct Rep Online. 2013 Jan 19;69(Pt 2):o247. doi: 10.1107/S1600536813000755 (PMC3569780; doi:10.1107/S1600536813000755)
Supplement: Supplementary file 1 [file e-69-0o247-sup1.cif]

##############################################################################
#                                                                            #
# This CIF contains the data in a paper accepted for publication in          #
# Acta Crystallographica Section E. It conforms to the requirements of       #
# Notes for Authors for Acta Crystallographica Section E, and has been       #
# peer reviewed under the auspices of the IUCr Commission on Journals.       #
#                                                                            #
# Full details of the Crystallographic Information File format               #
# are given in the paper "The Crystallographic Information File (CIF):       #
# a New Standard Archive File for Crystallography" by S. R. Hall, F. H.      #
# Allen and I. D. Brown [Acta Cryst. (1991), A47, 655-685].                  #
#                                                                            #
# The current version of the core CIF dictionary is obtainable from          #
# ftp://ftp.iucr.org/pub/cif_core.dic.                                       #
#                                                                            #
# Software is freely available for graphical display of the structure(s)     #
# in this CIF. For information consult the CIF software page                 #
# http://www.iucr.org/resources/cif/software.                                #
#                                                                            #
# This file may be used for bona fide research purposes within the           #
# scientific community so long as proper attribution is given to the journal # 
# article from which it was obtained.                                        #
#                                                                            #
##############################################################################
data_global
_audit_creation_method     'PLATON <TABLE ACC> option'
_journal_date_recd_electronic     2013-01-03
_journal_date_accepted     2013-01-08
_journal_name_full     'Acta Crystallographica, Section E'
_journal_year     2013
_journal_volume     69
_journal_issue      2
_journal_page_first     o247
_journal_page_last     o247
_journal_paper_category     QO
_journal_paper_doi     10.1107/S1600536813000755
_journal_coeditor_code     BQ2382
_publ_contact_author_name     'Muhammad Nawaz Tahir'
_publ_contact_author_address
;
Department of Physics
University of Sargodha
Sargodha
Pakistan
;
_publ_contact_author_email     'dmntahir_uos@yahoo.com, akkurt@erciyes.edu.tr'
_publ_contact_author_fax     '0092 48 32 22 121'
_publ_contact_author_phone     '0092 48 92 30 914'
_publ_section_title
;\
4-(1-Methylethyl)-<i>N</i>-((<i>E</i>)-4-{[1-(prop-2-en-1-yl)-1<i>H</i>-1,2,3-\
triazol-4-yl]methoxy}benzylidene)aniline
;
loop_
    _publ_author_name
    _publ_author_address
    'Mehmet Akkurt'
;
Department of Physics,
Faculty of Sciences,
Erciyes University,
38039 Kayseri,
Turkey
;
    'Aliasghar Jarrahpour'
;
Department of Chemistry,
College of Sciences,
Shiraz University,
71454 Shiraz,
Iran
;
    'Mehdi Mohammadi Chermahini'
;
Department of Chemistry,
College of Sciences,
Shiraz University,
71454 Shiraz,
Iran
;
    'Pezhman Shiri'
;
Department of Chemistry,
College of Sciences,
Shiraz University,
71454 Shiraz,
Iran
;
    'Muhammad Nawaz Tahir'
;
Department of Physics,
University of Sargodha,
Sargodha,
Pakistan
;
data_I
_chemical_name_systematic
;
4-(1-Methylethyl)-<i>N</i>-((<i>E</i>)-4-{[1-(prop-2-en-1-yl)-1<i>H</i>-
1,2,3-triazol-4-yl]methoxy}benzylidene)aniline
;
_chemical_name_common     ?
_chemical_formula_moiety     'C22 H24 N4 O'
_chemical_formula_sum     'C22 H24 N4 O'
_chemical_formula_structural     ?
_chemical_formula_iupac     'C22 H24 N4 O'
_chemical_formula_weight     360.45
_chemical_melting_point     ?
_symmetry_cell_setting     monoclinic
_symmetry_space_group_name_H-M     'P 21/c'
_symmetry_space_group_name_Hall     '-P 2ybc'
loop_
    _symmetry_equiv_pos_site_id
    _symmetry_equiv_pos_as_xyz
    1 x,y,z
    2 -x,1/2+y,1/2-z
    3 -x,-y,-z
    4 x,1/2-y,1/2+z
_cell_length_a     5.5885(11)
_cell_length_b     8.3929(18)
_cell_length_c     42.069(9)
_cell_angle_alpha     90
_cell_angle_beta     92.149(10)
_cell_angle_gamma     90
_cell_volume     1971.8(7)
_cell_formula_units_Z     4
_cell_measurement_reflns_used     219
_cell_measurement_theta_min     3.5
_cell_measurement_theta_max     21.50
_cell_measurement_temperature     296(2)
_cell_special_details
;
;
_exptl_crystal_description     'prism'
_exptl_crystal_colour     'colorless'
_exptl_crystal_size_max     0.30
_exptl_crystal_size_mid     0.20
_exptl_crystal_size_min     0.18
_exptl_crystal_size_rad     ?
_exptl_crystal_density_diffrn     1.214
_exptl_crystal_density_meas     ?
_exptl_crystal_density_method     'Not Measured'
_exptl_crystal_F_000     768
_exptl_absorpt_coefficient_mu     0.077
_exptl_absorpt_correction_type     multi-scan
_exptl_absorpt_process_details     '(SADABS; Bruker, 2005)'
_exptl_absorpt_correction_T_min     0.982
_exptl_absorpt_correction_T_max     0.986
_exptl_special_details
;
;
_diffrn_ambient_temperature     296(2)
_diffrn_radiation_type     MoK\a
_diffrn_radiation_wavelength     0.71073
_diffrn_radiation_source     'fine-focus sealed tube'
_diffrn_radiation_monochromator     graphite
_diffrn_measurement_device_type     'Bruker Kappa APEXII CCD'
_diffrn_measurement_method     \w
_diffrn_detector_area_resol_mean     ?
_diffrn_reflns_number     13866
_diffrn_reflns_av_R_equivalents     0.0821
_diffrn_reflns_av_sigmaI/netI     0.1253
_diffrn_reflns_theta_min     1.94
_diffrn_reflns_theta_max     25.00
_diffrn_reflns_theta_full     25.00
_diffrn_measured_fraction_theta_max     0.999
_diffrn_measured_fraction_theta_full     0.999
_diffrn_reflns_limit_h_min     -6
_diffrn_reflns_limit_h_max     4
_diffrn_reflns_limit_k_min     -9
_diffrn_reflns_limit_k_max     9
_diffrn_reflns_limit_l_min     -49
_diffrn_reflns_limit_l_max     49
_diffrn_reflns_reduction_process
;
;
_refine_special_details
;
Refinement on <i>F</i>^2^ for ALL reflections except those flagged by the user
for potential systematic errors. Weighted <i>R</i>-factors <i>wR</i> and all
goodnesses of fit <i>S</i> are based on <i>F</i>^2^, conventional
<i>R</i>-factors <i>R</i> are based on <i>F</i>, with <i>F</i> set to zero for
negative <i>F</i>^2^. The observed criterion of <i>F</i>^2^ > \s(<i>F</i>^2^)
is used only for calculating -<i>R</i>-factor-obs <i>etc</i>. and is not
relevant to the choice of reflections for refinement. <i>R</i>-factors based
on <i>F</i>^2^ are statistically about twice as large as those based on
<i>F</i>, and <i>R</i>-factors based on ALL data will be even larger.
;
_reflns_number_total     3451
_reflns_number_gt     1259
_reflns_threshold_expression     I>2\s(I)
_refine_ls_structure_factor_coef     Fsqd
_refine_ls_matrix_type     full
_refine_ls_R_factor_all     0.2129
_refine_ls_R_factor_gt     0.0684
_refine_ls_wR_factor_gt     0.1522
_refine_ls_wR_factor_ref     0.2166
_refine_ls_goodness_of_fit_ref     0.963
_refine_ls_restrained_S_all     0.981
_refine_ls_number_reflns     3451
_refine_ls_number_parameters     256
_refine_ls_number_restraints     7
_refine_ls_number_constraints     ?
_refine_ls_hydrogen_treatment     constr
_refine_ls_weighting_scheme     calc
_refine_ls_weighting_details
                 'calc w=1/[\s^2^(Fo^2^)+(0.0893P)^2^] where P=(Fo^2^+2Fc^2^)/3'
_atom_sites_solution_hydrogens     geom
_atom_sites_solution_primary     direct
_atom_sites_solution_secondary     difmap
_refine_ls_shift/su_max     0.000
_refine_ls_shift/su_mean     0.000
_refine_diff_density_max     0.195
_refine_diff_density_min     -0.198
_refine_ls_extinction_method     'none'
_refine_ls_abs_structure_details     ?
_refine_ls_abs_structure_Flack     .
loop_
    _atom_type_symbol
    _atom_type_description
    _atom_type_scat_dispersion_real
    _atom_type_scat_dispersion_imag
    _atom_type_scat_source
    C C 0.0033 0.0016 ' International Tables Vol C Tables 4.2.6.8 and 6.1.1.4'
    H H 0.0000 0.0000 ' International Tables Vol C Tables 4.2.6.8 and 6.1.1.4'
    N N 0.0061 0.0033 ' International Tables Vol C Tables 4.2.6.8 and 6.1.1.4'
    O O 0.0106 0.0060 ' International Tables Vol C Tables 4.2.6.8 and 6.1.1.4'
_computing_data_collection     'APEX2 (Bruker, 2009)'
_computing_cell_refinement     'SAINT (Bruker, 2009)'
_computing_data_reduction     'SAINT (Bruker, 2009)'
_computing_structure_solution     'SHELXS97 (Sheldrick, 2008)'
_computing_structure_refinement     'SHELXL97 (Sheldrick, 2008)'
_computing_molecular_graphics
                  'ORTEP-3 for Windows (Farrugia, 2012) and PLATON (Spek, 2009)'
_computing_publication_material
                                'WinGX (Farrugia, 2012) and PLATON (Spek, 2009)'
loop_
    _atom_site_type_symbol
    _atom_site_label
    _atom_site_fract_x
    _atom_site_fract_y
    _atom_site_fract_z
    _atom_site_U_iso_or_equiv
    _atom_site_thermal_displace_type
    _atom_site_calc_flag
    _atom_site_refinement_flags
    _atom_site_occupancy
    _atom_site_disorder_assembly
    _atom_site_disorder_group
    O O1 0.6921(5) 0.1556(4) 0.35472(7) 0.0741(14) Uani d . 1.000 . .
    N N1 0.0796(6) 0.1766(4) 0.22415(8) 0.0634(14) Uani d . 1.000 . .
    N N2 0.7693(6) 0.0586(5) 0.41985(9) 0.0879(18) Uani d . 1.000 . .
    N N3 0.8731(6) 0.0688(6) 0.44832(9) 0.0939(18) Uani d . 1.000 A .
    N N4 1.1055(6) 0.0885(5) 0.44413(9) 0.0762(16) Uani d D 1.000 . .
    C C1 -0.0186(7) 0.1560(5) 0.19307(10) 0.0581(17) Uani d . 1.000 . .
    C C2 -0.2092(7) 0.2503(6) 0.18440(11) 0.0708(19) Uani d . 1.000 . .
    C C3 -0.3158(8) 0.2422(6) 0.15464(12) 0.084(2) Uani d . 1.000 . .
    C C4 -0.2360(8) 0.1385(6) 0.13217(11) 0.0717(19) Uani d . 1.000 . .
    C C5 -0.0502(9) 0.0411(6) 0.14117(11) 0.0805(19) Uani d . 1.000 . .
    C C6 0.0617(7) 0.0478(6) 0.17103(11) 0.0763(19) Uani d . 1.000 . .
    C C7 -0.3528(10) 0.1319(8) 0.09917(12) 0.106(3) Uani d . 1.000 . .
    C C8 -0.1850(11) 0.1621(7) 0.07339(12) 0.137(3) Uani d . 1.000 . .
    C C9 -0.4985(10) -0.0154(8) 0.09435(12) 0.132(3) Uani d . 1.000 . .
    C C10 0.2749(8) 0.1146(5) 0.23238(10) 0.0681(19) Uani d . 1.000 . .
    C C11 0.3876(7) 0.1292(5) 0.26388(10) 0.0577(17) Uani d . 1.000 . .
    C C12 0.2894(7) 0.2200(5) 0.28752(10) 0.0633(17) Uani d . 1.000 . .
    C C13 0.3977(7) 0.2279(5) 0.31714(10) 0.0653(19) Uani d . 1.000 . .
    C C14 0.6026(7) 0.1427(5) 0.32409(10) 0.0578(17) Uani d . 1.000 . .
    C C15 0.7072(7) 0.0562(5) 0.30096(10) 0.0638(17) Uani d . 1.000 . .
    C C16 0.5967(8) 0.0500(5) 0.27125(10) 0.0683(19) Uani d . 1.000 . .
    C C17 0.8850(7) 0.0529(6) 0.36388(9) 0.0683(19) Uani d . 1.000 . .
    C C18 0.9390(7) 0.0723(5) 0.39809(10) 0.0618(18) Uani d . 1.000 . .
    C C19 1.1516(7) 0.0906(5) 0.41344(10) 0.0684(19) Uani d . 1.000 A .
    C C20A 1.2557(18) 0.0919(15) 0.4733(2) 0.083(3) Uani d DP 0.714(14) A 1
    C C21A 1.251(2) 0.254(2) 0.4850(4) 0.138(7) Uani d DP 0.714(14) A 1
    C C22A 1.272(2) 0.3163(18) 0.5105(3) 0.203(8) Uani d DP 0.714(14) A 1
    C C21B 1.341(6) 0.263(6) 0.4899(12) 0.138(7) Uani d DP 0.286(14) A 2
    C C22B 1.120(5) 0.342(4) 0.4916(8) 0.203(8) Uani d DP 0.286(14) A 2
    C C20B 1.318(4) 0.118(5) 0.4674(6) 0.083(3) Uani d DP 0.286(14) A 2
    H H2 -0.26800 0.32180 0.19910 0.0850 Uiso c R 1.000 . .
    H H3 -0.44500 0.30850 0.14950 0.1010 Uiso c R 1.000 . .
    H H8A -0.08690 0.25270 0.07880 0.2060 Uiso c R 1.000 . .
    H H8B -0.27430 0.18290 0.05390 0.2060 Uiso c R 1.000 . .
    H H8C -0.08510 0.07040 0.07080 0.2060 Uiso c R 1.000 . .
    H H9A -0.39530 -0.10690 0.09540 0.1980 Uiso c R 1.000 . .
    H H5 0.00360 -0.03290 0.12660 0.0970 Uiso c R 1.000 . .
    H H6 0.18930 -0.01960 0.17620 0.0910 Uiso c R 1.000 . .
    H H7 -0.46740 0.22030 0.09820 0.1270 Uiso c R 1.000 . .
    H H12 0.14840 0.27620 0.28320 0.0760 Uiso c R 1.000 . .
    H H13 0.33210 0.29140 0.33270 0.0790 Uiso c R 1.000 . .
    H H15 0.85030 0.00240 0.30520 0.0760 Uiso c R 1.000 . .
    H H16 0.66660 -0.01020 0.25550 0.0820 Uiso c R 1.000 . .
    H H17A 1.02500 0.07910 0.35200 0.0820 Uiso c R 1.000 . .
    H H17B 0.84150 -0.05690 0.35930 0.0820 Uiso c R 1.000 . .
    H H19 1.30020 0.10220 0.40450 0.0820 Uiso c R 1.000 . .
    H H20A 1.19370 0.01930 0.48890 0.1000 Uiso c RP 0.714(14) A 1
    H H20B 1.41820 0.06050 0.46890 0.1000 Uiso c RP 0.714(14) A 1
    H H21A 1.22690 0.32730 0.46860 0.1660 Uiso c RP 0.714(14) A 1
    H H22A 1.29690 0.25460 0.52870 0.2430 Uiso c RP 0.714(14) A 1
    H H22B 1.26220 0.42660 0.51220 0.2430 Uiso c RP 0.714(14) A 1
    H H9B -0.58050 -0.01150 0.07390 0.1980 Uiso c R 1.000 . .
    H H9C -0.61350 -0.02290 0.11070 0.1980 Uiso c R 1.000 . .
    H H10 0.35350 0.05510 0.21730 0.0820 Uiso c R 1.000 . .
    H H20C 1.45990 0.11910 0.45480 0.1000 Uiso c RP 0.286(14) A 2
    H H20D 1.33110 0.02440 0.48090 0.1000 Uiso c RP 0.286(14) A 2
    H H21B 1.48080 0.29430 0.50080 0.1660 Uiso c RP 0.286(14) A 2
    H H22C 0.98690 0.30480 0.48000 0.2430 Uiso c RP 0.286(14) A 2
    H H22D 1.10720 0.43250 0.50430 0.2430 Uiso c RP 0.286(14) A 2
loop_
    _atom_site_aniso_label
    _atom_site_aniso_U_11
    _atom_site_aniso_U_22
    _atom_site_aniso_U_33
    _atom_site_aniso_U_12
    _atom_site_aniso_U_13
    _atom_site_aniso_U_23
    O1 0.077(2) 0.081(3) 0.063(2) 0.0161(18) -0.0145(16) -0.0069(16)
    N1 0.057(2) 0.072(3) 0.061(2) 0.001(2) -0.0013(19) 0.0060(19)
    N2 0.047(2) 0.146(4) 0.070(3) 0.000(2) -0.005(2) 0.016(3)
    N3 0.052(2) 0.159(4) 0.071(3) 0.003(3) 0.005(2) 0.020(3)
    N4 0.049(2) 0.111(3) 0.068(3) 0.002(2) -0.007(2) 0.001(2)
    C1 0.054(3) 0.066(3) 0.054(3) -0.010(3) -0.001(2) 0.004(2)
    C2 0.056(3) 0.081(4) 0.075(3) 0.009(3) -0.004(2) -0.013(3)
    C3 0.071(3) 0.096(4) 0.084(4) 0.023(3) -0.014(3) -0.009(3)
    C4 0.068(3) 0.080(4) 0.066(3) -0.004(3) -0.011(3) 0.008(3)
    C5 0.078(3) 0.092(4) 0.071(3) 0.008(3) -0.002(3) -0.014(3)
    C6 0.073(3) 0.085(4) 0.070(3) 0.015(3) -0.009(3) -0.006(3)
    C7 0.112(4) 0.122(6) 0.082(4) -0.003(4) -0.022(4) -0.004(3)
    C8 0.184(6) 0.154(6) 0.073(4) -0.071(5) -0.010(4) 0.010(4)
    C9 0.112(4) 0.187(7) 0.096(4) -0.044(5) -0.020(3) -0.008(4)
    C10 0.069(3) 0.076(4) 0.059(3) 0.001(3) 0.000(2) -0.003(2)
    C11 0.052(3) 0.067(3) 0.054(3) -0.002(2) -0.001(2) 0.006(2)
    C12 0.059(3) 0.072(3) 0.059(3) 0.010(2) 0.002(2) 0.008(3)
    C13 0.066(3) 0.070(4) 0.060(3) 0.008(3) 0.002(2) 0.002(2)
    C14 0.056(3) 0.061(3) 0.056(3) -0.003(2) -0.004(2) 0.005(2)
    C15 0.054(3) 0.069(3) 0.068(3) 0.009(2) -0.002(2) -0.005(3)
    C16 0.068(3) 0.075(4) 0.062(3) 0.004(3) 0.003(2) -0.011(3)
    C17 0.053(3) 0.077(4) 0.074(3) 0.001(3) -0.011(2) -0.002(3)
    C18 0.045(2) 0.080(4) 0.060(3) 0.001(2) -0.005(2) 0.005(3)
    C19 0.051(3) 0.091(4) 0.063(3) -0.009(3) -0.001(2) 0.000(3)
    C20A 0.044(5) 0.140(7) 0.065(5) -0.006(5) 0.002(4) 0.014(5)
    C21A 0.142(16) 0.172(9) 0.094(10) 0.010(11) -0.082(8) -0.019(7)
    C22A 0.227(14) 0.216(13) 0.158(13) 0.046(10) -0.088(10) -0.053(10)
    C21B 0.142(16) 0.172(9) 0.094(10) 0.010(11) -0.082(8) -0.019(7)
    C22B 0.227(14) 0.216(13) 0.158(13) 0.046(10) -0.088(10) -0.053(10)
    C20B 0.044(5) 0.140(7) 0.065(5) -0.006(5) 0.002(4) 0.014(5)
_geom_special_details
;
Bond distances, angles <i>etc</i>. have been calculated using the rounded
fractional coordinates. All su's are estimated from the variances of the
(full) variance-covariance matrix. The cell e.s.d.'s are taken into account in
the estimation of distances, angles and torsion angles
;
loop_
    _geom_bond_atom_site_label_1
    _geom_bond_atom_site_label_2
    _geom_bond_site_symmetry_1
    _geom_bond_site_symmetry_2
    _geom_bond_distance
    _geom_bond_publ_flag
    O1 C14 . . 1.369(5) no
    O1 C17 . . 1.422(5) no
    N1 C1 . . 1.410(5) no
    N1 C10 . . 1.246(6) no
    N2 N3 . . 1.314(5) no
    N2 C18 . . 1.348(5) no
    N3 N4 . . 1.328(5) no
    N4 C19 . . 1.326(6) no
    N4 C20A . . 1.461(10) no
    N4 C20B . . 1.53(2) no
    C1 C2 . . 1.366(6) no
    C1 C6 . . 1.385(6) no
    C2 C3 . . 1.368(7) no
    C3 C4 . . 1.372(7) no
    C4 C5 . . 1.364(7) no
    C4 C7 . . 1.513(7) no
    C5 C6 . . 1.383(7) no
    C7 C8 . . 1.482(8) no
    C7 C9 . . 1.490(9) no
    C10 C11 . . 1.451(6) no
    C11 C12 . . 1.383(6) no
    C11 C16 . . 1.370(6) no
    C12 C13 . . 1.366(6) no
    C13 C14 . . 1.372(6) no
    C14 C15 . . 1.363(6) no
    C15 C16 . . 1.374(6) no
    C17 C18 . . 1.468(6) no
    C18 C19 . . 1.340(6) no
    C20A C21A . . 1.45(2) no
    C20B C21B . . 1.54(6) no
    C21A C22A . . 1.20(2) no
    C21B C22B . . 1.41(5) no
    C2 H2 . . 0.9300 no
    C3 H3 . . 0.9300 no
    C5 H5 . . 0.9300 no
    C6 H6 . . 0.9300 no
    C7 H7 . . 0.9800 no
    C8 H8A . . 0.9600 no
    C8 H8B . . 0.9600 no
    C8 H8C . . 0.9600 no
    C9 H9A . . 0.9600 no
    C9 H9B . . 0.9600 no
    C9 H9C . . 0.9600 no
    C10 H10 . . 0.9300 no
    C12 H12 . . 0.9300 no
    C13 H13 . . 0.9300 no
    C15 H15 . . 0.9300 no
    C16 H16 . . 0.9300 no
    C17 H17A . . 0.9700 no
    C17 H17B . . 0.9700 no
    C19 H19 . . 0.9300 no
    C20A H20A . . 0.9700 no
    C20A H20B . . 0.9700 no
    C20B H20C . . 0.9700 no
    C20B H20D . . 0.9700 no
    C21A H21A . . 0.9300 no
    C21B H21B . . 0.9300 no
    C22A H22A . . 0.9300 no
    C22A H22B . . 0.9300 no
    C22B H22C . . 0.9300 no
    C22B H22D . . 0.9300 no
loop_
    _geom_angle_atom_site_label_1
    _geom_angle_atom_site_label_2
    _geom_angle_atom_site_label_3
    _geom_angle_site_symmetry_1
    _geom_angle_site_symmetry_2
    _geom_angle_site_symmetry_3
    _geom_angle
    _geom_angle_publ_flag
    C14 O1 C17 . . . 117.0(3) no
    C1 N1 C10 . . . 120.9(4) no
    N3 N2 C18 . . . 108.4(3) no
    N2 N3 N4 . . . 106.7(3) no
    N3 N4 C19 . . . 111.0(3) no
    N3 N4 C20A . . . 115.2(5) no
    N3 N4 C20B . . . 132.4(9) no
    C19 N4 C20A . . . 133.7(5) no
    C19 N4 C20B . . . 116.5(9) no
    N1 C1 C2 . . . 116.7(4) no
    N1 C1 C6 . . . 125.2(4) no
    C2 C1 C6 . . . 118.1(4) no
    C1 C2 C3 . . . 121.6(4) no
    C2 C3 C4 . . . 121.4(4) no
    C3 C4 C5 . . . 116.9(4) no
    C3 C4 C7 . . . 121.0(4) no
    C5 C4 C7 . . . 122.1(5) no
    C4 C5 C6 . . . 122.8(4) no
    C1 C6 C5 . . . 119.2(4) no
    C4 C7 C8 . . . 113.7(5) no
    C4 C7 C9 . . . 111.7(5) no
    C8 C7 C9 . . . 113.6(5) no
    N1 C10 C11 . . . 124.3(4) no
    C10 C11 C12 . . . 122.2(4) no
    C10 C11 C16 . . . 120.2(4) no
    C12 C11 C16 . . . 117.6(4) no
    C11 C12 C13 . . . 120.6(4) no
    C12 C13 C14 . . . 120.4(4) no
    O1 C14 C13 . . . 115.6(4) no
    O1 C14 C15 . . . 124.2(4) no
    C13 C14 C15 . . . 120.2(4) no
    C14 C15 C16 . . . 118.6(4) no
    C11 C16 C15 . . . 122.5(4) no
    O1 C17 C18 . . . 108.9(3) no
    N2 C18 C17 . . . 122.2(4) no
    N2 C18 C19 . . . 108.4(4) no
    C17 C18 C19 . . . 129.1(4) no
    N4 C19 C18 . . . 105.5(4) no
    N4 C20A C21A . . . 106.7(10) no
    N4 C20B C21B . . . 124(3) no
    C20A C21A C22A . . . 135.6(16) no
    C20B C21B C22B . . . 111(3) no
    C1 C2 H2 . . . 119.00 no
    C3 C2 H2 . . . 119.00 no
    C2 C3 H3 . . . 119.00 no
    C4 C3 H3 . . . 119.00 no
    C4 C5 H5 . . . 119.00 no
    C6 C5 H5 . . . 119.00 no
    C1 C6 H6 . . . 120.00 no
    C5 C6 H6 . . . 120.00 no
    C4 C7 H7 . . . 106.00 no
    C8 C7 H7 . . . 106.00 no
    C9 C7 H7 . . . 106.00 no
    C7 C8 H8A . . . 109.00 no
    C7 C8 H8B . . . 109.00 no
    C7 C8 H8C . . . 109.00 no
    H8A C8 H8B . . . 109.00 no
    H8A C8 H8C . . . 109.00 no
    H8B C8 H8C . . . 110.00 no
    C7 C9 H9A . . . 109.00 no
    C7 C9 H9B . . . 109.00 no
    C7 C9 H9C . . . 109.00 no
    H9A C9 H9B . . . 110.00 no
    H9A C9 H9C . . . 109.00 no
    H9B C9 H9C . . . 110.00 no
    N1 C10 H10 . . . 118.00 no
    C11 C10 H10 . . . 118.00 no
    C11 C12 H12 . . . 120.00 no
    C13 C12 H12 . . . 120.00 no
    C12 C13 H13 . . . 120.00 no
    C14 C13 H13 . . . 120.00 no
    C14 C15 H15 . . . 121.00 no
    C16 C15 H15 . . . 121.00 no
    C11 C16 H16 . . . 119.00 no
    C15 C16 H16 . . . 119.00 no
    O1 C17 H17A . . . 110.00 no
    O1 C17 H17B . . . 110.00 no
    C18 C17 H17A . . . 110.00 no
    C18 C17 H17B . . . 110.00 no
    H17A C17 H17B . . . 108.00 no
    N4 C19 H19 . . . 127.00 no
    C18 C19 H19 . . . 127.00 no
    N4 C20A H20A . . . 110.00 no
    N4 C20A H20B . . . 110.00 no
    C21A C20A H20A . . . 110.00 no
    C21A C20A H20B . . . 110.00 no
    H20A C20A H20B . . . 109.00 no
    C21B C20B H20C . . . 106.00 no
    C21B C20B H20D . . . 106.00 no
    H20C C20B H20D . . . 106.00 no
    N4 C20B H20D . . . 106.00 no
    N4 C20B H20C . . . 106.00 no
    C20A C21A H21A . . . 112.00 no
    C22A C21A H21A . . . 113.00 no
    C20B C21B H21B . . . 125.00 no
    C22B C21B H21B . . . 124.00 no
    C21A C22A H22A . . . 120.00 no
    C21A C22A H22B . . . 120.00 no
    H22A C22A H22B . . . 120.00 no
    C21B C22B H22C . . . 120.00 no
    C21B C22B H22D . . . 120.00 no
    H22C C22B H22D . . . 120.00 no
loop_
    _geom_torsion_atom_site_label_1
    _geom_torsion_atom_site_label_2
    _geom_torsion_atom_site_label_3
    _geom_torsion_atom_site_label_4
    _geom_torsion_site_symmetry_1
    _geom_torsion_site_symmetry_2
    _geom_torsion_site_symmetry_3
    _geom_torsion_site_symmetry_4
    _geom_torsion
    _geom_torsion_publ_flag
    C17 O1 C14 C15 . . . . -10.0(6) no
    C17 O1 C14 C13 . . . . 171.9(4) no
    C14 O1 C17 C18 . . . . -174.2(3) no
    C1 N1 C10 C11 . . . . -179.7(4) no
    C10 N1 C1 C6 . . . . 11.9(6) no
    C10 N1 C1 C2 . . . . -168.6(4) no
    N3 N2 C18 C19 . . . . 0.3(5) no
    C18 N2 N3 N4 . . . . -0.1(5) no
    N3 N2 C18 C17 . . . . 174.9(4) no
    N2 N3 N4 C20A . . . . -176.1(6) no
    N2 N3 N4 C19 . . . . -0.2(6) no
    N3 N4 C20A C21A . . . . -84.7(9) no
    N3 N4 C19 C18 . . . . 0.3(5) no
    C20A N4 C19 C18 . . . . 175.2(8) no
    C19 N4 C20A C21A . . . . 100.6(9) no
    N1 C1 C6 C5 . . . . -179.4(4) no
    C2 C1 C6 C5 . . . . 1.1(7) no
    N1 C1 C2 C3 . . . . 178.9(4) no
    C6 C1 C2 C3 . . . . -1.6(7) no
    C1 C2 C3 C4 . . . . 0.1(7) no
    C2 C3 C4 C7 . . . . -179.2(5) no
    C2 C3 C4 C5 . . . . 1.8(7) no
    C3 C4 C5 C6 . . . . -2.3(7) no
    C5 C4 C7 C9 . . . . 71.5(6) no
    C3 C4 C7 C9 . . . . -107.5(6) no
    C7 C4 C5 C6 . . . . 178.7(5) no
    C5 C4 C7 C8 . . . . -58.6(7) no
    C3 C4 C7 C8 . . . . 122.3(6) no
    C4 C5 C6 C1 . . . . 0.9(7) no
    N1 C10 C11 C16 . . . . 176.6(4) no
    N1 C10 C11 C12 . . . . -2.5(7) no
    C10 C11 C16 C15 . . . . -178.2(4) no
    C10 C11 C12 C13 . . . . 178.4(4) no
    C12 C11 C16 C15 . . . . 1.0(6) no
    C16 C11 C12 C13 . . . . -0.7(6) no
    C11 C12 C13 C14 . . . . -1.6(6) no
    C12 C13 C14 C15 . . . . 3.6(6) no
    C12 C13 C14 O1 . . . . -178.1(4) no
    C13 C14 C15 C16 . . . . -3.3(6) no
    O1 C14 C15 C16 . . . . 178.6(4) no
    C14 C15 C16 C11 . . . . 1.0(6) no
    O1 C17 C18 N2 . . . . 53.0(6) no
    O1 C17 C18 C19 . . . . -133.6(5) no
    N2 C18 C19 N4 . . . . -0.4(5) no
    C17 C18 C19 N4 . . . . -174.5(4) no
    N4 C20A C21A C22A . . . . 151.9(14) no
loop_
    _geom_hbond_atom_site_label_D
    _geom_hbond_atom_site_label_H
    _geom_hbond_atom_site_label_A
    _geom_hbond_site_symmetry_A
    _geom_hbond_distance_DH
    _geom_hbond_distance_HA
    _geom_hbond_distance_DA
    _geom_hbond_angle_DHA
    _geom_hbond_publ_flag
    C2 H2 Cg3 2_555 0.93 2.96 3.752(5) 144 yes
    C8 H8A Cg1 2_655 0.96 2.80 3.678(6) 153 yes
_iucr_refine_instructions_details
;
TITL MMS-7 in P2(1)/c
CELL  0.71073   5.5885   8.3929  42.0689   90.000   92.149   90.000
ZERR     4.00   0.0011   0.0018   0.0091    0.000    0.010    0.000
LATT   1
SYMM  - X, 1/2 + Y, 1/2 - Z
SFAC  C    H    N    O
UNIT  88   96   16   4
MERG   2
OMIT   -3  50.00
DFIX     1.500   0.020 N4 C20B
DFIX     1.500   0.020 C20B C21B
DFIX     1.400   0.020 C21B C22B
DFIX     1.500   0.020 N4 C20A
DFIX     1.500   0.020 C20A C21A
DFIX     1.400   0.020 C21A C22A
EADP C20A C20B
EADP C21A C21B
EADP C22A C22B
DFIX     2.500   0.020 C22B C20B
FMAP   2
PLAN   5
ACTA
LIST   4
BOND $H
HTAB
CONF
L.S.  13
WGHT    0.089300
FVAR       0.14971   0.71367
C1    1   -0.018552    0.156010    0.193069    11.00000    0.05378    0.06613 =
         0.05374    0.00383   -0.00104   -0.00998
C2    1   -0.209196    0.250310    0.184401    11.00000    0.05644    0.08116 =
         0.07468   -0.01256   -0.00431    0.00900
AFIX  43
H2    2   -0.267974    0.321768    0.199094    11.00000   -1.20000
AFIX   0
C3    1   -0.315810    0.242241    0.154641    11.00000    0.07072    0.09588 =
         0.08381   -0.00890   -0.01434    0.02271
AFIX  43
H3    2   -0.445018    0.308467    0.149532    11.00000   -1.20000
AFIX   0
C4    1   -0.236048    0.138454    0.132173    11.00000    0.06797    0.07991 =
         0.06560    0.00799   -0.01107   -0.00355
C5    1   -0.050183    0.041125    0.141171    11.00000    0.07826    0.09231 =
         0.07139   -0.01369   -0.00229    0.00815
AFIX  43
H5    2    0.003627   -0.032865    0.126615    11.00000   -1.20000
AFIX   0
C6    1    0.061673    0.047811    0.171035    11.00000    0.07299    0.08469 =
         0.07011   -0.00569   -0.00908    0.01451
AFIX  43
H6    2    0.189272   -0.019593    0.176247    11.00000   -1.20000
AFIX   0
C7    1   -0.352789    0.131887    0.099168    11.00000    0.11181    0.12211 =
         0.08210   -0.00354   -0.02220   -0.00290
AFIX  13
H7    2   -0.467373    0.220300    0.098185    11.00000   -1.20000
AFIX   0
C8    1   -0.184985    0.162145    0.073386    11.00000    0.18373    0.15398 =
         0.07286    0.01036   -0.01002   -0.07118
AFIX 137
H8A   2   -0.086853    0.252744    0.078809    11.00000   -1.50000
H8B   2   -0.274309    0.182909    0.053890    11.00000   -1.50000
H8C   2   -0.085097    0.070380    0.070761    11.00000   -1.50000
AFIX   0
C9    1   -0.498478   -0.015450    0.094347    11.00000    0.11173    0.18741 =
         0.09594   -0.00817   -0.02021   -0.04368
AFIX 137
H9A   2   -0.395318   -0.106912    0.095363    11.00000   -1.50000
H9B   2   -0.580503   -0.011495    0.073899    11.00000   -1.50000
H9C   2   -0.613466   -0.022857    0.110672    11.00000   -1.50000
AFIX   0
C10   1    0.274860    0.114604    0.232375    11.00000    0.06925    0.07594 =
         0.05883   -0.00309   -0.00025    0.00070
AFIX  43
H10   2    0.353550    0.055053    0.217326    11.00000   -1.20000
AFIX   0
C11   1    0.387645    0.129177    0.263884    11.00000    0.05157    0.06668 =
         0.05424    0.00573   -0.00077   -0.00244
C12   1    0.289392    0.219993    0.287523    11.00000    0.05899    0.07199 =
         0.05893    0.00838    0.00185    0.00984
AFIX  43
H12   2    0.148420    0.276163    0.283227    11.00000   -1.20000
AFIX   0
C13   1    0.397723    0.227870    0.317135    11.00000    0.06624    0.07043 =
         0.06007    0.00152    0.00192    0.00842
AFIX  43
H13   2    0.332120    0.291403    0.332689    11.00000   -1.20000
AFIX   0
C14   1    0.602570    0.142739    0.324091    11.00000    0.05636    0.06121 =
         0.05641    0.00526   -0.00367   -0.00320
C15   1    0.707157    0.056165    0.300956    11.00000    0.05381    0.06865 =
         0.06840   -0.00534   -0.00206    0.00931
AFIX  43
H15   2    0.850308    0.002383    0.305198    11.00000   -1.20000
AFIX   0
C16   1    0.596710    0.050031    0.271253    11.00000    0.06785    0.07537 =
         0.06224   -0.01148    0.00333    0.00388
AFIX  43
H16   2    0.666644   -0.010217    0.255538    11.00000   -1.20000
AFIX   0
C17   1    0.884984    0.052885    0.363882    11.00000    0.05314    0.07690 =
         0.07411   -0.00160   -0.01095    0.00139
AFIX  23
H17A  2    1.025002    0.079128    0.351980    11.00000   -1.20000
H17B  2    0.841528   -0.056865    0.359312    11.00000   -1.20000
AFIX   0
C18   1    0.939041    0.072298    0.398090    11.00000    0.04460    0.08026 =
         0.05987    0.00481   -0.00467    0.00092
C19   1    1.151604    0.090564    0.413436    11.00000    0.05055    0.09143 =
         0.06281    0.00031   -0.00079   -0.00863
AFIX  43
H19   2    1.300169    0.102242    0.404464    11.00000   -1.20000
AFIX   0
PART    1
C20A  1    1.255720    0.091909    0.473258    21.00000    0.04433    0.13964 =
         0.06513    0.01398    0.00200   -0.00619
AFIX  23
H20A  2    1.193721    0.019347    0.488897    21.00000   -1.20000
H20B  2    1.418208    0.060453    0.468872    21.00000   -1.20000
AFIX   0
C21A  1    1.251450    0.253641    0.484953    21.00000    0.14242    0.17226 =
         0.09431   -0.01885   -0.08228    0.01042
AFIX  43
H21A  2    1.226944    0.327271    0.468634    21.00000   -1.20000
AFIX   0
C22A  1    1.271708    0.316305    0.510504    21.00000    0.22716    0.21629 =
         0.15751   -0.05291   -0.08839    0.04625
AFIX  93
H22A  2    1.296942    0.254640    0.528689    21.00000   -1.20000
H22B  2    1.262198    0.426605    0.512151    21.00000   -1.20000
AFIX   0
PART    2
C20B  1    1.318235    0.118120    0.467421   -21.00000    0.04433    0.13964 =
         0.06513    0.01398    0.00200   -0.00619
AFIX  23
H20C  2    1.459855    0.119059    0.454778   -21.00000   -1.20000
H20D  2    1.331099    0.024430    0.480877   -21.00000   -1.20000
AFIX   0
C21B  1    1.340548    0.263445    0.489895   -21.00000    0.14242    0.17226 =
         0.09431   -0.01885   -0.08228    0.01042
AFIX  43
H21B  2    1.480803    0.294306    0.500798   -21.00000   -1.20000
AFIX   0
C22B  1    1.120090    0.342433    0.491587   -21.00000    0.22716    0.21629 =
         0.15751   -0.05291   -0.08839    0.04625
AFIX  93
H22C  2    0.986856    0.304765    0.479995   -21.00000   -1.20000
H22D  2    1.107213    0.432452    0.504300   -21.00000   -1.20000
AFIX   0
PART    0
N1    3    0.079551    0.176599    0.224146    11.00000    0.05728    0.07156 =
         0.06124    0.00600   -0.00130    0.00072
N2    3    0.769272    0.058583    0.419848    11.00000    0.04740    0.14586 =
         0.07009    0.01561   -0.00492   -0.00037
N3    3    0.873071    0.068789    0.448316    11.00000    0.05228    0.15915 =
         0.07115    0.02037    0.00474    0.00267
N4    3    1.105466    0.088479    0.444133    11.00000    0.04910    0.11092 =
         0.06833    0.00102   -0.00737    0.00204
O1    4    0.692059    0.155633    0.354722    11.00000    0.07678    0.08090 =
         0.06311   -0.00689   -0.01454    0.01611
HKLF 4
REM  MMS-7 in P2(1)/c
REM R1 =  0.0684 for   1259 Fo > 4sig(Fo)  and  0.2129 for all   3451 data
REM    256 parameters refined using      7 restraints
END
WGHT      0.0893      0.0000
REM Highest difference peak  0.195,  deepest hole -0.198,  1-sigma level  0.042
Q1    1   1.5535  0.3211  0.4825  11.00000  0.05    0.20
Q2    1  -0.3717  0.2975  0.0803  11.00000  0.05    0.17
Q3    1   1.4375  0.3719  0.4939  11.00000  0.05    0.16
Q4    1  -0.2823  0.0093  0.0917  11.00000  0.05    0.16
Q5    1  -0.6360  0.1749  0.1071  11.00000  0.05    0.15
;
