# Supplementary material for: 4-(1-Methyl­eth­yl)-N-((E)-4-{[1-(prop-2-en-1-yl)-1H-1,2,3-triazol-4-yl]meth­oxy}benzyl­idene)aniline
Source: Acta Crystallogr Sect E Struct Rep Online. 2013 Jan 19;69(Pt 2):o247. doi: 10.1107/S1600536813000755 (PMC3569780; doi:10.1107/S1600536813000755)
Supplement: Supplementary file 2 [file e-69-0o247-Isup2.hkl]

#
# h,k,l, Fc-squared, Fo-squared, sigma(Fo-squared) and status flag
#
data_I
_shelx_title ' MMS-7 in P2(1)/c'
_shelx_refln_list_code          4
_shelx_F_calc_maximum      219.23
_exptl_crystal_F_000       768.00
_reflns_d_resolution_high  0.8409
 
loop_
 _symmetry_equiv_pos_as_xyz
 'x, y, z'
 '-x, y+1/2, -z+1/2'
 '-x, -y, -z'
 'x, -y-1/2, z-1/2'
 
_cell_length_a     5.5885
_cell_length_b     8.3929
_cell_length_c    42.0689
_cell_angle_alpha  90.000
_cell_angle_beta   92.149
_cell_angle_gamma  90.000
 
_shelx_F_squared_multiplier     1.000
 
loop_
 _refln_index_h
 _refln_index_k
 _refln_index_l
 _refln_F_squared_calc
 _refln_F_squared_meas
 _refln_F_squared_sigma
 _refln_observed_status
   1   0   0     1862.23     1531.63     24.38 o
   2   0   0     3910.55     3998.47     53.68 o
   3   0   0      801.07      788.87     23.79 o
   4   0   0       54.93       89.95     18.76 o
   5   0   0       78.80       80.19     24.68 o
   6   0   0      105.21      111.22     22.09 o
   1   1   0      170.54      153.69      7.15 o
   2   1   0        8.93       11.89      5.08 o
   3   1   0      221.46      238.97      9.39 o
   4   1   0        9.47       11.36      6.20 o
   5   1   0        0.80      -11.10      7.40 o
   6   1   0       17.30       11.28     15.86 o
   0   2   0      436.66      337.61     14.92 o
   1   2   0     2103.52     1981.64     29.58 o
   2   2   0     1649.42     1576.71     29.34 o
   3   2   0      337.60      346.40     15.91 o
   4   2   0       32.91       27.49      6.78 o
   5   2   0       29.04       39.16     16.58 o
   6   2   0        6.66        9.69     16.20 o
   1   3   0      406.28      427.78     14.95 o
   2   3   0       83.65       91.20      9.59 o
   3   3   0       98.70       95.61     11.35 o
   4   3   0       22.09        6.79      8.82 o
   5   3   0       11.80       18.04     16.41 o
   6   3   0        1.33      -22.12     14.75 o
   0   4   0      491.22      556.03     24.73 o
   1   4   0       46.10       30.17      9.19 o
   2   4   0       11.59       21.81      5.94 o
   3   4   0       49.50       41.05     10.56 o
   4   4   0       27.10       21.60     13.02 o
   5   4   0        1.34        7.99     12.81 o
   6   4   0        2.91       11.58     22.79 o
   1   5   0        6.83        5.57     13.72 o
   2   5   0      162.55      182.94     22.98 o
   3   5   0        6.15        7.31     10.77 o
   4   5   0        6.35      -11.28     28.33 o
   5   5   0        0.47      -11.85     29.00 o
   0   6   0      117.91       83.57     22.75 o
   1   6   0       10.72       12.64      9.57 o
   2   6   0       67.24       67.72     13.65 o
   3   6   0       22.16       31.07     17.60 o
   4   6   0        6.72        6.00     21.72 o
   5   6   0        6.14      -29.44     19.63 o
   1   7   0       83.79      103.87     19.04 o
   2   7   0       16.57       -5.15     20.04 o
   3   7   0        1.39       45.06     37.92 o
   4   7   0        0.07      -45.96     30.79 o
   0   8   0        0.23       37.20     18.14 o
   1   8   0       77.52       86.40     29.65 o
   2   8   0       17.38       15.17     34.35 o
   3   8   0        1.33      -46.85     33.46 o
   1   9   0       22.37       27.22     41.05 o
   2   9   0        0.49       37.48     44.17 o
  -6   1   1        9.91        1.14     10.61 o
  -5   1   1       21.23       30.80     11.42 o
  -4   1   1      127.64      152.57     10.18 o
  -3   1   1      118.77      137.98     12.08 o
  -2   1   1     1680.35     1781.97     27.29 o
  -1   1   1     6561.93     6386.63     80.77 o
   0   1   1     3190.48     2841.68     34.04 o
   1   1   1       27.58       27.61      3.22 o
   2   1   1      523.60      531.90     12.47 o
   3   1   1      180.45      175.98      8.42 o
   4   1   1      205.13      211.51     10.83 o
   5   1   1       70.63       54.62      9.19 o
   6   1   1       18.19       43.94     17.06 o
  -6   2   1       36.61        2.82     16.90 o
  -5   2   1       12.52       17.59     10.19 o
  -4   2   1       82.04       97.45      9.33 o
  -3   2   1      470.14      426.49     17.89 o
  -2   2   1       28.57       36.06      5.63 o
  -1   2   1      595.33      515.88     14.60 o
   0   2   1    48063.83    43005.21    420.65 o
   1   2   1      133.73      141.78      8.47 o
   2   2   1      307.34      336.45     13.43 o
   3   2   1      907.24     1045.88     26.36 o
   4   2   1        4.64       10.03      7.14 o
   5   2   1        1.39       15.23     20.28 o
   6   2   1       26.56       -1.48     15.50 o
  -6   3   1        7.63        5.08     17.34 o
  -5   3   1        5.93       15.74     10.16 o
  -4   3   1       10.69        2.69      8.97 o
  -3   3   1       19.87       25.42      9.59 o
  -2   3   1       36.85       18.67      7.95 o
  -1   3   1      856.62      783.66     16.34 o
   0   3   1      326.85      307.49     11.81 o
   1   3   1       87.68       64.00      7.56 o
   2   3   1      631.90      598.60     26.01 o
   3   3   1      227.87      247.29     17.03 o
   4   3   1        4.92        1.81      9.36 o
   5   3   1        1.08       -0.19     15.72 o
   6   3   1        2.46       10.49     17.66 o
  -6   4   1        6.84       27.81     23.92 o
  -5   4   1       23.39       13.48     13.61 o
  -4   4   1        8.58       12.22     11.00 o
  -3   4   1       62.65       87.67     12.82 o
  -2   4   1       11.86        6.51      6.02 o
  -1   4   1       48.75       52.94     10.67 o
   0   4   1      149.86      135.54     15.17 o
   1   4   1      310.06      339.47     17.53 o
   2   4   1       35.25       21.65      7.35 o
   3   4   1       17.18       70.06     45.32 o
   4   4   1        8.45        9.81     20.40 o
   5   4   1        0.09        1.43     13.65 o
   6   4   1        0.01        4.78     22.06 o
  -5   5   1        0.30       23.06     21.96 o
  -4   5   1        0.57        8.95     19.49 o
  -3   5   1        1.29        6.78     22.67 o
  -2   5   1        8.05        6.85      8.97 o
  -1   5   1      112.75      117.47     12.99 o
   0   5   1      552.66      482.72     19.40 o
   1   5   1      115.32      145.55     14.49 o
   2   5   1        2.54       13.40      9.79 o
   3   5   1       41.14       73.94     16.61 o
   4   5   1       15.24       48.00     22.74 o
   5   5   1       19.95        1.20     34.80 o
  -5   6   1       20.75       11.23     24.12 o
  -4   6   1        0.44        3.46     22.79 o
  -3   6   1        0.49      -21.28     20.58 o
  -2   6   1       10.52       12.67     10.83 o
  -1   6   1        0.00      -10.49     11.01 o
   0   6   1       30.96       52.70     11.34 o
   1   6   1      228.80      260.07     20.10 o
   2   6   1      104.09       59.52     24.44 o
   3   6   1        1.44        7.00     22.73 o
   4   6   1        0.02      -18.98     19.35 o
   5   6   1       10.02       19.23     23.48 o
  -4   7   1        0.97      -26.77     33.46 o
  -3   7   1        3.62       39.71     37.92 o
  -2   7   1        1.74       11.63     20.47 o
  -1   7   1        6.56       15.22     14.95 o
   0   7   1      102.69      123.41     15.10 o
   1   7   1       95.97       66.52     17.37 o
   2   7   1        8.29       -0.75     20.77 o
   3   7   1       13.26       57.56     39.71 o
   4   7   1        0.01       -6.56     22.86 o
  -3   8   1        0.97      -44.17     29.45 o
  -2   8   1       25.43      -26.77     32.57 o
  -1   8   1        0.69        5.17     23.43 o
   0   8   1       32.18       55.90     17.79 o
   1   8   1       40.55      116.80     29.77 o
   2   8   1        4.64      -16.51     34.80 o
   3   8   1       10.52       22.31     41.49 o
  -2   9   1       22.40        6.69     40.60 o
  -1   9   1       28.78       42.83     42.39 o
   0   9   1        0.28       -9.02      9.69 o
   1   9   1       49.27       11.60     37.48 o
   2   9   1        5.72       42.83     42.39 o
  -6   0   2        0.77        7.09     34.13 o
  -5   0   2       10.51       22.69     23.65 o
  -4   0   2       95.28       90.93     23.33 o
  -3   0   2     1110.71     1182.80     51.31 o
  -2   0   2       31.12       36.17      6.97 o
  -1   0   2       88.73       85.69      4.79 o
   1   0   2     5022.12     4120.65     57.86 o
   2   0   2      999.50      950.89     24.73 o
   3   0   2     3096.32     3581.46     66.71 o
   4   0   2       82.45       60.64     12.21 o
   5   0   2      108.38      100.19     19.51 o
   6   0   2       19.91        2.30     39.71 o
  -6   1   2        4.96       21.18     11.39 o
  -5   1   2       21.89       29.96      9.23 o
  -4   1   2      314.40      317.10     17.59 o
  -3   1   2      176.35      179.74      9.18 o
  -2   1   2        2.53        1.66      3.74 o
  -1   1   2      138.88      105.55      6.88 o
   0   1   2      130.70      121.54      5.37 o
   1   1   2     1534.86     1259.44     18.70 o
   2   1   2       24.97       17.56      6.63 o
   3   1   2      287.99      294.84     34.90 o
   4   1   2       78.15       78.59      8.86 o
   5   1   2       14.83        1.43      9.07 o
   6   1   2        7.56       39.88     38.53 o
  -6   2   2        0.10       10.61     18.74 o
  -5   2   2        0.95       16.74     17.16 o
  -4   2   2        0.02       16.47      7.29 o
  -3   2   2       85.04       79.74      9.83 o
  -2   2   2        8.20        6.30      5.09 o
  -1   2   2     7494.46     6862.34     69.20 o
   0   2   2     1478.66     1298.84     20.54 o
   1   2   2     3455.08     3090.39     48.57 o
   2   2   2        0.19        7.58      5.71 o
   3   2   2       28.81       35.28      7.67 o
   4   2   2        3.45       12.28     12.38 o
   5   2   2       18.16       13.35     16.06 o
   6   2   2        4.50       23.88     17.42 o
  -6   3   2       19.79       40.64     19.44 o
  -5   3   2       33.45       41.99     12.80 o
  -4   3   2       17.30       20.28      9.62 o
  -3   3   2       10.06        7.03      9.78 o
  -2   3   2      609.22      530.88     19.64 o
  -1   3   2      249.50      245.37     10.79 o
   0   3   2     4196.76     3699.41     43.81 o
   1   3   2      169.03      159.55      9.96 o
   2   3   2       14.84        8.32      5.89 o
   3   3   2      393.85      378.30     20.22 o
   4   3   2       74.75       79.89     11.33 o
   5   3   2       21.52       24.38     17.03 o
   6   3   2       11.41       11.86     18.45 o
  -6   4   2        2.08       27.57     29.00 o
  -5   4   2        7.37      -17.71     11.81 o
  -4   4   2        2.24       14.58     12.25 o
  -3   4   2       43.12       44.75     10.21 o
  -2   4   2      631.55      651.57     17.86 o
  -1   4   2      181.78      207.86     12.47 o
   0   4   2       47.85       42.89      7.87 o
   1   4   2        7.99        9.80      8.05 o
   2   4   2       95.93       95.76     12.40 o
   3   4   2       32.09       -0.75     14.90 o
   4   4   2       38.65       47.02     12.89 o
   5   4   2       15.82       18.74     28.11 o
   6   4   2        0.04        8.02     28.33 o
  -5   5   2        1.75        8.62     21.84 o
  -4   5   2        0.16      -24.13     18.44 o
  -3   5   2       56.38       76.35     13.70 o
  -2   5   2        5.47       13.69     12.12 o
  -1   5   2      393.75      320.28     18.30 o
   0   5   2      247.20      261.79     14.94 o
   1   5   2        0.28       -1.89      8.94 o
   2   5   2        3.35       21.73      9.38 o
   3   5   2       38.93       61.44     12.72 o
   4   5   2        2.27       23.04     20.26 o
   5   5   2        0.08      -27.87     18.58 o
  -5   6   2        4.53      -25.59     41.49 o
  -4   6   2        0.31       20.08     34.80 o
  -3   6   2        0.82       13.62     17.39 o
  -2   6   2      199.38      221.21     26.87 o
  -1   6   2       10.60       28.90     10.81 o
   0   6   2       64.41       40.76     11.04 o
   1   6   2      389.70      397.69     23.75 o
   2   6   2        0.00       -8.33     13.13 o
   3   6   2        0.19       24.62     30.34 o
   4   6   2       11.79      -18.84     19.35 o
   5   6   2       13.14       -8.70     20.57 o
  -4   7   2        1.46      -40.15     31.23 o
  -3   7   2        0.01       -6.69     31.68 o
  -2   7   2      295.23      254.03     35.37 o
  -1   7   2       21.84       38.57     20.55 o
   0   7   2        0.15       16.25     11.27 o
   1   7   2       46.96       48.23     16.75 o
   2   7   2        1.25        8.03     19.51 o
   3   7   2        0.47       -9.37     33.46 o
   4   7   2        2.39       22.04     23.78 o
  -3   8   2        0.00      -22.31     36.59 o
  -2   8   2        0.20       25.88     37.03 o
  -1   8   2       17.33       -6.30     21.42 o
   0   8   2        3.35       -8.04     12.35 o
   1   8   2       87.62       97.39     29.18 o
   2   8   2       18.19      -30.34     31.68 o
   3   8   2        0.06       13.83     38.37 o
  -2   9   2        1.93      -34.35     32.57 o
  -1   9   2       13.65       21.86     40.60 o
   0   9   2       10.04        6.25     10.13 o
   1   9   2       26.82        0.45     34.80 o
   2   9   2        0.28      -18.74     35.25 o
  -6   1   3        9.53       -5.77     11.95 o
  -5   1   3       35.95       34.32      9.96 o
  -4   1   3      270.20      321.72     14.51 o
  -3   1   3       25.40       43.65      6.94 o
  -2   1   3     1555.91     1490.30     23.53 o
  -1   1   3    11542.40    11514.20    110.79 o
   0   1   3      370.57      355.79      7.67 o
   1   1   3       23.68       28.42      4.17 o
   2   1   3        4.39        6.72      6.16 o
   3   1   3        4.50        5.41      7.75 o
   4   1   3        4.85        5.16      6.05 o
   5   1   3       44.80       50.19     16.06 o
   6   1   3       24.54       42.44     16.73 o
  -6   2   3        6.57       -7.59     11.08 o
  -5   2   3       17.19        9.72     11.18 o
  -4   2   3       24.49       18.47      7.97 o
  -3   2   3      184.62      224.92     12.85 o
  -2   2   3     1089.94     1141.29     22.19 o
  -1   2   3     6408.70     6088.69     55.45 o
   0   2   3     3063.68     2829.53     35.29 o
   1   2   3      325.22      277.01     11.26 o
   2   2   3      199.51      210.72     10.11 o
   3   2   3      767.44      845.91     30.95 o
   4   2   3      207.64      223.12     26.07 o
   5   2   3       42.57       33.54     17.23 o
   6   2   3       21.61       42.44     18.24 o
  -6   3   3        0.47      -21.49     17.31 o
  -5   3   3        0.69      -16.20     10.89 o
  -4   3   3       55.86       65.00     14.83 o
  -3   3   3       28.42       22.25      5.11 o
  -2   3   3      376.60      361.37     14.75 o
  -1   3   3     4071.63     3761.41     44.87 o
   0   3   3      640.11      550.29     15.04 o
   1   3   3      389.32      340.98     13.20 o
   2   3   3      714.94      637.30     20.73 o
   3   3   3       29.55       27.21     10.83 o
   4   3   3        0.36       -3.09      7.93 o
   5   3   3        1.51      -11.77     15.13 o
   6   3   3        0.65      -25.38     16.92 o
  -6   4   3        9.27       12.93     24.30 o
  -5   4   3        1.42      -11.07     11.78 o
  -4   4   3        0.03      -10.05     11.60 o
  -3   4   3       12.97       25.79      9.61 o
  -2   4   3       61.38       61.67     11.04 o
  -1   4   3     3277.63     3105.99     62.26 o
   0   4   3     1146.19     1083.04     22.81 o
   1   4   3      746.62      801.49     23.69 o
   2   4   3      109.74       95.45     14.75 o
   3   4   3       64.80       52.69     12.30 o
   4   4   3       88.71       84.91     14.34 o
   5   4   3       40.29        7.73     20.64 o
   6   4   3        4.79      -15.14     19.53 o
  -5   5   3        0.13       -0.47     21.86 o
  -4   5   3        0.34       -9.28     19.67 o
  -3   5   3        3.77       -4.57     10.72 o
  -2   5   3      384.19      430.94     22.34 o
  -1   5   3       82.97       75.85     10.30 o
   0   5   3       76.53       94.75     12.86 o
   1   5   3        4.71       11.66      9.24 o
   2   5   3        6.28       13.07      9.01 o
   3   5   3        0.28       -5.66      9.23 o
   4   5   3        6.70        2.76     19.76 o
   5   5   3        8.78       -4.68     20.68 o
  -5   6   3        9.45      -15.15     30.56 o
  -4   6   3        0.29       32.57     37.92 o
  -3   6   3        0.87       -5.49     16.29 o
  -2   6   3      105.12       76.79     14.26 o
  -1   6   3       16.85       20.05     11.05 o
   0   6   3        7.21       -3.98     11.41 o
   1   6   3       35.52       81.42     14.28 o
   2   6   3       32.44       24.10     11.55 o
   3   6   3        0.90      -17.31     26.77 o
   4   6   3        0.06       -0.06     19.87 o
   5   6   3        0.33        2.12     35.02 o
  -4   7   3        3.62       -5.35     37.48 o
  -3   7   3        0.26      -34.35     31.23 o
  -2   7   3       19.80       32.02     20.90 o
  -1   7   3       57.64       92.54     16.10 o
   0   7   3       11.05        7.65     11.86 o
   1   7   3        0.25       -6.68     16.94 o
   2   7   3        5.49        6.71     19.38 o
   3   7   3        1.28      -14.72     34.80 o
   4   7   3       31.54       38.95     25.88 o
  -3   8   3        6.75        7.58     38.82 o
  -2   8   3       97.64      123.14     49.97 o
  -1   8   3        3.36       -4.42     30.34 o
   0   8   3        3.32       -8.08     12.16 o
   1   8   3       55.12       23.15     24.33 o
   2   8   3        0.68      -12.49     35.69 o
   3   8   3        1.09       30.34     40.60 o
  -2   9   3       64.21      154.37     54.88 o
  -1   9   3        0.40       58.89     44.62 o
   0   9   3        0.01        0.98      9.89 o
   1   9   3       11.96       67.37     44.17 o
   2   9   3        3.16       -9.82     38.37 o
  -6   0   4       13.98       23.54     17.18 o
  -5   0   4       38.21       32.72     16.18 o
  -4   0   4      164.89      167.11     28.55 o
  -3   0   4      139.42      160.18     14.83 o
  -2   0   4      778.72      695.39     20.06 o
  -1   0   4     5267.08     4936.96     63.28 o
   0   0   4     1597.37     1496.68     20.85 o
   1   0   4       27.29       20.83      4.43 o
   2   0   4      326.59      310.43     16.53 o
   3   0   4      597.57      625.35     62.24 o
   4   0   4       63.39       82.53     11.11 o
   5   0   4        7.61       -0.41      9.77 o
   6   0   4      114.81      155.45     22.60 o
  -6   1   4        0.55       24.50     13.46 o
  -5   1   4        3.86        0.75     10.75 o
  -4   1   4      616.63      634.65     22.91 o
  -3   1   4      547.20      583.13     18.72 o
  -2   1   4      155.66      138.51      8.81 o
  -1   1   4    46018.18    41670.90    367.98 o
   0   1   4      738.51      732.83      9.90 o
   1   1   4     2144.30     1839.54     20.55 o
   2   1   4      592.06      594.92     17.39 o
   3   1   4       23.85       21.74      8.25 o
   4   1   4       64.80       43.46     13.03 o
   5   1   4       72.18       59.45     16.40 o
   6   1   4        0.77      -13.50     14.46 o
  -6   2   4        6.41       14.24     12.08 o
  -5   2   4       17.36       21.23     11.37 o
  -4   2   4       23.64       37.72      8.51 o
  -3   2   4       55.27       82.23      9.56 o
  -2   2   4        8.57       11.57      5.21 o
  -1   2   4     9622.74     9441.24     79.40 o
   0   2   4     2434.95     2240.95     29.65 o
   1   2   4       47.84       40.73      6.38 o
   2   2   4     1421.80     1434.90     26.80 o
   3   2   4       65.16       48.78     12.81 o
   4   2   4        0.10      -16.44     10.96 o
   5   2   4        5.79        8.63     15.21 o
   6   2   4        0.16       18.67     16.88 o
  -6   3   4        0.17       -5.38     11.22 o
  -5   3   4        0.11      -15.84     10.56 o
  -4   3   4        3.49       10.56      9.25 o
  -3   3   4       30.63       13.56      5.19 o
  -2   3   4      147.55      182.10     11.25 o
  -1   3   4     1926.05     1914.31     28.01 o
   0   3   4     2601.22     2500.50     33.07 o
   1   3   4      607.21      651.05     16.87 o
   2   3   4       11.20        7.19      4.94 o
   3   3   4      149.33      152.75     14.87 o
   4   3   4       45.36       23.54     17.51 o
   5   3   4       85.16       84.56     20.34 o
   6   3   4       35.53       24.00     21.98 o
  -6   4   4        0.01       13.86     20.40 o
  -5   4   4        1.01      -18.47     12.31 o
  -4   4   4        0.47       -9.37     11.19 o
  -3   4   4        0.04        5.16     13.91 o
  -2   4   4      393.97      404.13     16.38 o
  -1   4   4     1286.13     1210.14     36.21 o
   0   4   4        0.72       -0.02      6.41 o
   1   4   4     1797.46     1830.81     36.59 o
   2   4   4       16.08       38.51      9.93 o
   3   4   4        0.09        1.33     10.07 o
   4   4   4        0.23        1.35     10.40 o
   5   4   4        7.47       17.10     20.66 o
   6   4   4        5.97        7.11     22.69 o
  -5   5   4        5.35      -19.44     32.12 o
  -4   5   4        0.10       76.74     39.71 o
  -3   5   4       58.93       71.00     11.84 o
  -2   5   4       71.71       59.04     11.85 o
  -1   5   4      102.32      100.93     11.08 o
   0   5   4      293.97      350.10     21.39 o
   1   5   4      237.29      275.49     18.44 o
   2   5   4      473.59      517.40     22.58 o
   3   5   4       28.69       64.53     13.13 o
   4   5   4       43.70       35.55     20.96 o
   5   5   4        0.71       -7.67     20.84 o
  -5   6   4        0.29       -7.73     23.50 o
  -4   6   4        2.94        0.45     34.35 o
  -3   6   4        2.41      -19.24     22.62 o
  -2   6   4      161.45      235.78     20.63 o
  -1   6   4       12.48       14.93     11.58 o
   0   6   4        0.02       -0.30      9.79 o
   1   6   4      362.55      348.32     22.85 o
   2   6   4       14.23       -2.64     10.50 o
   3   6   4        2.96       26.16     23.60 o
   4   6   4       20.51        9.46     33.02 o
   5   6   4        0.06       15.54     22.83 o
  -4   7   4        0.39        2.68     38.82 o
  -3   7   4       27.38       10.71     36.14 o
  -2   7   4      318.96      312.89     38.98 o
  -1   7   4        0.33        4.33     12.84 o
   0   7   4        7.24       17.00     12.07 o
   1   7   4       27.44       26.90     15.34 o
   2   7   4        1.85      -14.51     18.39 o
   3   7   4        0.01        0.00     36.59 o
   4   7   4        1.46       -4.18     21.93 o
  -3   8   4        0.24       -4.91     35.25 o
  -2   8   4        1.34      -23.65     32.12 o
  -1   8   4       37.63        6.10     19.64 o
   0   8   4        0.82      -16.58     11.98 o
   1   8   4        2.17        2.61     22.34 o
   2   8   4        0.88       -2.68     33.02 o
   3   8   4        0.16       30.79     41.94 o
  -2   9   4       10.48       77.63     42.83 o
  -1   9   4       29.22       33.46     41.49 o
   0   9   4        4.77       -5.91     16.52 o
   1   9   4        1.52       91.02     46.85 o
   2   9   4        0.88       36.14     42.83 o
  -6   1   5        4.54       40.53     13.11 o
  -5   1   5        0.13       16.63     11.65 o
  -4   1   5      153.55      132.87     11.11 o
  -3   1   5       12.64        7.35      4.79 o
  -2   1   5        4.42       14.57      4.78 o
  -1   1   5    22001.36    19418.72    147.83 o
   0   1   5       49.25       42.76      4.17 o
   1   1   5     2622.47     2309.76     23.86 o
   2   1   5       60.86       99.73      7.90 o
   3   1   5      131.54      145.99     11.71 o
   4   1   5      157.89      148.99     21.97 o
   5   1   5        5.10       15.68     14.23 o
   6   1   5        3.10       18.91     16.00 o
  -6   2   5        0.00       -6.80     11.28 o
  -5   2   5        5.29      -15.69     10.84 o
  -4   2   5       46.96       51.74      9.35 o
  -3   2   5      383.70      435.04     15.20 o
  -2   2   5      111.02      144.01      8.32 o
  -1   2   5     1208.80      957.79     13.78 o
   0   2   5     2120.55     1859.41     24.52 o
   1   2   5     2845.39     2440.64     43.78 o
   2   2   5       86.26      111.31     12.07 o
   3   2   5      132.82      168.90     19.83 o
   4   2   5       80.49      118.38     21.42 o
   5   2   5       66.42       48.58     17.86 o
   6   2   5       34.96       37.65     18.71 o
  -6   3   5       12.47       12.35     12.91 o
  -5   3   5        3.90       11.87     12.59 o
  -4   3   5      124.79      139.36     18.41 o
  -3   3   5        6.83       -0.50      7.35 o
  -2   3   5        1.81       -0.20      4.99 o
  -1   3   5     3549.12     3455.66     42.48 o
   0   3   5       30.93       24.14      7.10 o
   1   3   5      776.07      775.50     19.19 o
   2   3   5     1584.94     1664.44     37.29 o
   3   3   5        5.61        6.32      8.07 o
   4   3   5        0.24      -18.76     14.47 o
   5   3   5       44.46       47.86     21.76 o
   6   3   5        3.25        3.57     20.26 o
  -6   4   5        4.01       -3.31     19.82 o
  -5   4   5       27.65       16.80     14.02 o
  -4   4   5       18.23      -10.71      7.14 o
  -3   4   5        1.26       -3.88      9.09 o
  -2   4   5       12.56        6.69      7.27 o
  -1   4   5      373.36      374.89     15.65 o
   0   4   5      320.67      341.54     15.00 o
   1   4   5      372.47      343.02     17.57 o
   2   4   5      877.88      985.98     29.16 o
   3   4   5        8.34       11.28      9.59 o
   4   4   5        0.03        5.27     10.41 o
   5   4   5        1.01      -24.77     18.04 o
   6   4   5        4.41       14.62     24.99 o
  -5   5   5        3.01      -16.39     21.88 o
  -4   5   5        9.24      -39.49     26.32 o
  -3   5   5       14.06        5.89     10.48 o
  -2   5   5       31.89       38.28     11.44 o
  -1   5   5       72.59       81.27     10.18 o
   0   5   5       76.06       66.11     10.64 o
   1   5   5       95.11       93.75     12.91 o
   2   5   5        4.60       15.15      8.90 o
   3   5   5       14.00        2.52      9.20 o
   4   5   5        7.70       22.83     20.75 o
   5   5   5        0.73       -5.41     20.15 o
  -5   6   5        3.23        3.67     24.60 o
  -4   6   5        0.70       26.77     35.25 o
  -3   6   5        8.92       10.55     18.13 o
  -2   6   5       30.61       60.40     13.74 o
  -1   6   5        0.02       -1.54     11.35 o
   0   6   5       12.39       22.33     11.07 o
   1   6   5      160.60      184.42     18.44 o
   2   6   5       17.10       37.45     11.93 o
   3   6   5        0.05       -9.61     41.94 o
   4   6   5       17.32       21.79     22.61 o
   5   6   5        2.05       21.92     23.47 o
  -4   7   5        6.05      -26.32     33.91 o
  -3   7   5       34.29       11.15     36.59 o
  -2   7   5       79.71       71.18     25.24 o
  -1   7   5       22.56       14.89     13.58 o
   0   7   5        4.92       -1.86     11.28 o
   1   7   5       63.87       48.34     16.72 o
   2   7   5       35.90       34.29     23.42 o
   3   7   5       12.27       26.32     38.82 o
   4   7   5       23.26       44.58     45.29 o
  -3   8   5        5.53       60.68     43.72 o
  -2   8   5       34.16      108.86     44.62 o
  -1   8   5       38.86       47.22     22.38 o
   0   8   5       53.77       32.72     14.74 o
   1   8   5        0.71       24.36     23.78 o
   2   8   5        3.16      -28.11     30.34 o
   3   8   5        0.02      -12.05     37.03 o
  -2   9   5       16.11       36.59     41.05 o
  -1   9   5        4.02       51.76     41.49 o
   0   9   5       10.65        0.75     10.64 o
   1   9   5        9.49       29.00     37.03 o
   2   9   5        0.47      -47.52     31.68 o
  -6   0   6        3.82        0.48     16.18 o
  -5   0   6        8.54       14.43     18.96 o
  -4   0   6       40.35       53.55     13.01 o
  -3   0   6     1168.10     1071.66     31.82 o
  -2   0   6      304.35      257.30     11.53 o
  -1   0   6       95.75       91.44      6.02 o
   0   0   6        1.28       -3.44      3.66 o
   1   0   6      235.69      237.73      9.56 o
   2   0   6      125.79      123.83     15.73 o
   3   0   6      850.23      869.42     31.24 o
   4   0   6      145.83      193.70     33.46 o
   5   0   6        3.32        6.47     12.57 o
   6   0   6        4.74       27.75     14.72 o
  -6   1   6        0.56       -3.03     11.99 o
  -5   1   6        1.16        1.00     11.46 o
  -4   1   6      135.46      136.42     11.12 o
  -3   1   6        0.00       -5.58      4.43 o
  -2   1   6      278.07      275.37      9.19 o
  -1   1   6     4433.91     4180.21     37.82 o
   0   1   6     1262.75     1308.35     17.19 o
   1   1   6     1189.05     1202.18     16.46 o
   2   1   6      574.17      604.76     15.60 o
   3   1   6       16.77       27.51      8.29 o
   4   1   6        0.56        1.13     10.78 o
   5   1   6        8.72        6.62     13.67 o
   6   1   6       16.50       15.94     15.92 o
  -6   2   6        0.14       10.32     12.55 o
  -5   2   6       18.35       24.39     12.55 o
  -4   2   6        3.51       10.89      8.04 o
  -3   2   6       64.93       46.48      6.75 o
  -2   2   6        2.47       -7.02      4.99 o
  -1   2   6     7525.34     7278.09     63.42 o
   0   2   6     6828.54     6547.16     71.78 o
   1   2   6       38.17       35.05      5.87 o
   2   2   6     1714.71     1798.00     38.10 o
   3   2   6      166.35      187.65     32.12 o
   4   2   6        0.00        6.16     14.01 o
   5   2   6       32.68       18.01     16.68 o
   6   2   6        0.17       -1.26     16.83 o
  -6   3   6        0.85       -5.61     12.70 o
  -5   3   6       66.49       66.11     15.27 o
  -4   3   6        4.21        2.83      9.73 o
  -3   3   6      286.20      298.22     19.19 o
  -2   3   6       15.92       12.18      4.96 o
  -1   3   6       19.77       22.41      4.92 o
   0   3   6      412.45      396.65     14.21 o
   1   3   6       62.12       71.38      7.59 o
   2   3   6      372.07      385.62     14.31 o
   3   3   6        2.12       13.88      8.60 o
   4   3   6       46.46       45.34     18.41 o
   5   3   6       15.35       14.46     22.98 o
   6   3   6       36.75       28.60     21.61 o
  -6   4   6        0.26       10.95     13.55 o
  -5   4   6        3.98      -14.19     12.22 o
  -4   4   6        0.37       14.34     19.37 o
  -3   4   6       60.25       61.05     11.43 o
  -2   4   6      105.03       94.93     10.32 o
  -1   4   6        0.01        7.02      5.11 o
   0   4   6     1133.46     1060.08     22.95 o
   1   4   6      389.92      361.77     18.19 o
   2   4   6      116.99      159.86     14.81 o
   3   4   6       65.89       68.34     12.95 o
   4   4   6      129.06      111.06     29.24 o
   5   4   6        2.27      -15.29     19.08 o
   6   4   6        0.19       -4.96     20.71 o
  -5   5   6        0.01      -19.27     22.08 o
  -4   5   6       10.65       -2.68     34.80 o
  -3   5   6      476.69      401.73     22.07 o
  -2   5   6      119.20      136.71     14.90 o
  -1   5   6      154.55      158.71      8.89 o
   0   5   6      501.41      502.45     21.13 o
   1   5   6       94.05       75.68     13.18 o
   2   5   6       69.52       65.59     12.01 o
   3   5   6        2.52       15.74      9.50 o
   4   5   6        0.86       -0.97     18.74 o
   5   5   6       66.51       54.77     24.16 o
  -5   6   6        3.27       -2.63     24.27 o
  -4   6   6        1.20       50.86     37.48 o
  -3   6   6       42.41       29.68     19.04 o
  -2   6   6       73.11       85.50     14.72 o
  -1   6   6       46.33       25.60     12.19 o
   0   6   6       18.03       19.02     13.40 o
   1   6   6        1.29       -1.71     12.02 o
   2   6   6       27.53       18.46     11.50 o
   3   6   6       13.28        7.73     24.76 o
   4   6   6        0.05      -10.23     18.75 o
   5   6   6        0.99       -4.13     21.21 o
  -4   7   6        0.07      -18.29     37.03 o
  -3   7   6        7.94       10.71     36.14 o
  -2   7   6        4.33       29.93     20.68 o
  -1   7   6        1.83       12.58     13.68 o
   0   7   6       39.10       36.87     13.12 o
   1   7   6       64.69       61.71     17.47 o
   2   7   6        3.36      -15.76     18.24 o
   3   7   6        1.15      -11.15     34.35 o
   4   7   6       13.85      -24.07     20.94 o
  -3   8   6        4.39      -30.34     33.91 o
  -2   8   6        3.55        1.78     35.25 o
  -1   8   6        0.45        0.64     18.39 o
   0   8   6        7.29       11.53     13.63 o
   1   8   6        0.88       -1.30     21.47 o
   2   8   6        7.15        1.78     36.14 o
   3   8   6        0.17      -20.52     34.35 o
  -2   9   6       10.20       74.06     48.63 o
  -1   9   6       14.36       12.05     36.59 o
   0   9   6        2.70        1.96      9.60 o
   1   9   6        1.65      -22.31     35.25 o
   2   9   6        4.09       33.91     44.62 o
  -6   1   7        0.12        2.89     16.36 o
  -5   1   7      144.79      158.78     24.97 o
  -4   1   7       10.88        5.29      5.62 o
  -3   1   7        0.11       -7.32      4.88 o
  -2   1   7        0.22        9.98      4.35 o
  -1   1   7     1159.01      996.84     12.38 o
   0   1   7     2656.19     2585.67     29.34 o
   1   1   7      114.12      109.16      5.64 o
   2   1   7      499.09      463.37     10.50 o
   3   1   7       87.37       68.49     10.43 o
   4   1   7       89.51       80.29     14.90 o
   5   1   7       19.29       29.28     25.62 o
   6   1   7       42.78       77.90     18.79 o
  -6   2   7        8.96       -3.89     12.69 o
  -5   2   7       66.78       78.18     21.32 o
  -4   2   7        0.03       -0.08      7.53 o
  -3   2   7       94.93      112.12      9.68 o
  -2   2   7      262.11      216.00      9.99 o
  -1   2   7        1.42        1.44      4.10 o
   0   2   7        0.15       -2.18      5.19 o
   1   2   7      330.90      348.45     10.25 o
   2   2   7       80.49       68.32      7.65 o
   3   2   7      205.80      199.07     21.72 o
   4   2   7        8.14       17.64     13.23 o
   5   2   7      154.83      135.72     21.79 o
   6   2   7        3.62      -18.48     15.69 o
  -6   3   7        7.72       17.67     13.54 o
  -5   3   7        3.65       18.63     12.81 o
  -4   3   7       27.84       15.89     10.06 o
  -3   3   7      674.82      713.71     22.46 o
  -2   3   7       19.77       14.56      5.74 o
  -1   3   7     1077.50     1134.19     16.22 o
   0   3   7     1708.54     1567.32     26.10 o
   1   3   7      116.49       90.03     10.03 o
   2   3   7        5.29        4.38      4.78 o
   3   3   7        3.57        1.63      8.14 o
   4   3   7        0.08       -3.88     16.26 o
   5   3   7       23.20        5.73     18.75 o
   6   3   7       12.88      -10.76     19.99 o
  -6   4   7        0.26       -1.93     14.03 o
  -5   4   7        3.06        1.20     13.22 o
  -4   4   7        4.52       44.64     15.63 o
  -3   4   7      314.86      338.15     16.35 o
  -2   4   7      760.78      652.48     23.48 o
  -1   4   7     1138.06     1027.97     18.89 o
   0   4   7        0.04       -0.29      7.43 o
   1   4   7      447.84      441.95     22.47 o
   2   4   7      390.41      403.40     21.29 o
   3   4   7      113.74      116.16     14.87 o
   4   4   7        1.17      -11.65      9.39 o
   5   4   7      143.57      165.27     29.33 o
  -5   5   7        8.84       -5.62     52.87 o
  -4   5   7        3.66        5.80     30.79 o
  -3   5   7       40.97       32.33     12.11 o
  -2   5   7      120.48      170.52     19.95 o
  -1   5   7       47.71       55.52      6.91 o
   0   5   7       96.23       93.39     13.34 o
   1   5   7      125.72      156.63     14.76 o
   2   5   7        5.45       10.11      8.84 o
   3   5   7       85.82       91.84     11.98 o
   4   5   7       71.17       49.98     22.02 o
   5   5   7        9.93       27.17     21.86 o
  -5   6   7        8.50      -32.31     21.54 o
  -4   6   7        0.01       -7.14     32.57 o
  -3   6   7      115.39      148.34     25.03 o
  -2   6   7       71.30       43.93     13.76 o
  -1   6   7        1.55       -4.17      9.99 o
   0   6   7       56.40       45.93     11.99 o
   1   6   7       36.24       16.40     15.52 o
   2   6   7        0.29        3.26     15.51 o
   3   6   7       27.59       62.16     27.10 o
   4   6   7        0.09      -10.54     29.00 o
   5   6   7        0.42      -11.34     20.55 o
  -4   7   7        0.77       11.15     39.71 o
  -3   7   7      162.66      143.67     52.65 o
  -2   7   7       23.89       30.97     22.94 o
  -1   7   7       17.37       22.98     15.52 o
   0   7   7      153.78      190.18     18.62 o
   1   7   7       16.60       -0.26     16.95 o
   2   7   7        0.22      -42.83     28.55 o
   3   7   7       12.99        8.48     34.80 o
   4   7   7        0.16      -26.12     19.64 o
  -3   8   7        3.45       54.88     43.28 o
  -2   8   7       11.66      -37.48     33.02 o
  -1   8   7       18.62       21.11     24.68 o
   0   8   7        4.06      -11.78     13.96 o
   1   8   7        1.35       -5.23     22.16 o
   2   8   7        0.35       43.72     40.15 o
   3   8   7        0.71      -44.84     29.89 o
  -2   9   7        0.21        6.69     38.82 o
  -1   9   7        2.09       18.60     25.64 o
   0   9   7        6.58        1.29     12.16 o
   1   9   7        2.41        7.14     38.37 o
   2   9   7        1.39      -28.55     37.48 o
  -6   0   8       27.68       13.18     19.19 o
  -5   0   8      411.16      481.58     38.70 o
  -4   0   8       25.12       -1.94     10.78 o
  -3   0   8      672.13      623.93     20.56 o
  -2   0   8       18.80       22.00      5.77 o
  -1   0   8     2598.17     2367.21     32.46 o
   0   0   8     1302.60     1129.65     20.22 o
   1   0   8      307.42      320.27     16.36 o
   2   0   8       21.60       32.82      4.90 o
   3   0   8       65.49      105.30     14.28 o
   4   0   8      190.07      202.69     54.21 o
   5   0   8      159.37      178.21     19.83 o
   6   0   8        6.33        0.60     14.72 o
  -6   1   8        2.28       15.08     12.88 o
  -5   1   8        0.17        9.19     12.02 o
  -4   1   8       84.51       78.60     10.24 o
  -3   1   8       40.32       31.95      6.29 o
  -2   1   8      211.26      228.18      9.11 o
  -1   1   8     1740.69     1488.22     16.47 o
   0   1   8      594.59      685.40     12.57 o
   1   1   8      627.42      707.93     11.55 o
   2   1   8        4.26        3.30      4.17 o
   3   1   8      246.78      269.85     25.67 o
   4   1   8        4.62       -4.33     11.77 o
   5   1   8       22.29        5.63     14.01 o
   6   1   8       31.37       59.34     17.76 o
  -6   2   8        3.50       18.28     13.18 o
  -5   2   8        2.10       16.34     13.06 o
  -4   2   8        6.57        1.96      5.77 o
  -3   2   8      189.77      207.35     12.34 o
  -2   2   8     1063.36     1115.30     17.31 o
  -1   2   8      747.87      670.08     12.26 o
   0   2   8      107.97      102.35      5.51 o
   1   2   8      102.71       82.78      6.25 o
   2   2   8       14.86       11.68      5.36 o
   3   2   8       49.43       52.83     15.44 o
   4   2   8        0.01       -2.34     14.01 o
   5   2   8      222.94      216.50     24.50 o
   6   2   8        0.32        0.66     16.69 o
  -6   3   8        0.11      -23.19     15.97 o
  -5   3   8       70.86       56.29     15.07 o
  -4   3   8        4.38        0.59      9.68 o
  -3   3   8        0.80       12.36      7.94 o
  -2   3   8     2618.45     2611.43     31.38 o
  -1   3   8      160.96      146.23      7.49 o
   0   3   8       30.90       54.00      7.13 o
   1   3   8       87.89       76.62      7.76 o
   2   3   8      100.52      104.92      9.21 o
   3   3   8      215.88      212.58     17.62 o
   4   3   8        5.60        2.27     26.32 o
   5   3   8       37.16       32.71     20.71 o
   6   3   8       14.17       15.88     20.04 o
  -6   4   8        0.00        0.96     14.52 o
  -5   4   8       14.31       26.53     29.56 o
  -4   4   8        0.31       33.28     21.13 o
  -3   4   8      154.28      151.75     14.61 o
  -2   4   8     1314.98     1145.46     25.47 o
  -1   4   8        3.20        6.28      5.63 o
   0   4   8      227.46      300.93     14.35 o
   1   4   8     1013.77     1029.87     27.33 o
   2   4   8        0.60       -7.03      8.54 o
   3   4   8       35.85       39.33     11.46 o
   4   4   8       44.33       58.12     11.89 o
   5   4   8       61.94       37.14     21.34 o
  -5   5   8        3.75      -10.32     21.92 o
  -4   5   8       21.85       -7.58     30.79 o
  -3   5   8     1187.38     1274.91     42.23 o
  -2   5   8       19.39       15.34      9.81 o
  -1   5   8        0.12       -0.15      5.16 o
   0   5   8     1777.73     1862.89     36.70 o
   1   5   8       18.71       22.86      9.85 o
   2   5   8        8.52       16.07      9.28 o
   3   5   8      128.09      145.62     13.41 o
   4   5   8        0.12       -4.92     17.99 o
   5   5   8        9.63       -4.33     20.38 o
  -5   6   8        0.03      -20.49     49.08 o
  -4   6   8        0.63       -7.58     31.68 o
  -3   6   8       60.88       14.28     36.14 o
  -2   6   8      345.92      347.35     22.52 o
  -1   6   8       47.59       47.40      9.00 o
   0   6   8       68.62       80.30     16.68 o
   1   6   8       95.31      109.53     15.32 o
   2   6   8        6.12        2.50     10.65 o
   3   6   8        0.69       36.63     20.88 o
   4   6   8       18.38       21.58     20.63 o
   5   6   8       17.96       26.51     23.27 o
  -4   7   8        1.88       -3.57     38.82 o
  -3   7   8        0.14       28.55     39.26 o
  -2   7   8        1.68       39.75     26.99 o
  -1   7   8        1.85        1.93     13.55 o
   0   7   8        1.89        6.24     11.51 o
   1   7   8       19.39       21.98     13.46 o
   2   7   8        0.68       -5.80     33.02 o
   3   7   8        1.76      -27.44     18.29 o
   4   7   8        7.29       -0.78     30.12 o
  -3   8   8       30.75       67.82     46.40 o
  -2   8   8       34.72       72.72     45.96 o
  -1   8   8        0.51       -7.94     18.39 o
   0   8   8        0.04       30.05     18.33 o
   1   8   8        4.80       -1.34     20.35 o
   2   8   8        2.18      -44.17     30.79 o
   3   8   8        7.14       37.92     41.49 o
  -2   9   8        0.89       31.68     43.72 o
  -1   9   8        0.39        3.33     25.01 o
   0   9   8        0.00      -14.93     10.59 o
   1   9   8        1.33       -6.69     35.69 o
   2   9   8        0.09       11.60     40.15 o
  -6   1   9        8.68       -8.42     12.39 o
  -5   1   9        1.94       24.88     18.00 o
  -4   1   9        8.29        9.24      7.95 o
  -3   1   9      857.71      920.66     18.48 o
  -2   1   9     1483.43     1436.31     19.51 o
  -1   1   9       94.74       92.63      5.57 o
   0   1   9     1142.56     1112.74     16.91 o
   1   1   9      422.75      426.20      9.43 o
   2   1   9      215.58      207.78      8.31 o
   3   1   9       51.22       50.53      9.42 o
   4   1   9       20.82       10.04     12.68 o
   5   1   9      205.04      156.94     20.95 o
   6   1   9        8.99       -9.42     17.76 o
  -6   2   9        2.48      -18.43     12.29 o
  -5   2   9      104.91       93.87     16.38 o
  -4   2   9       79.18       73.60      8.58 o
  -3   2   9        0.08        8.88      6.93 o
  -2   2   9     1577.53     1729.48     23.98 o
  -1   2   9      583.77      568.86     10.14 o
   0   2   9       10.18        3.23      5.12 o
   1   2   9      361.12      305.70     10.04 o
   2   2   9      128.24      112.24      9.48 o
   3   2   9      140.66      142.23     22.09 o
   4   2   9       74.06       70.81     19.35 o
   5   2   9        0.17      -18.54     14.31 o
   6   2   9       19.17       45.78     26.99 o
  -6   3   9        0.68      -16.97     13.52 o
  -5   3   9        0.00       -1.03     12.97 o
  -4   3   9       21.72       29.71      8.01 o
  -3   3   9      778.31      790.65     19.62 o
  -2   3   9      143.29      159.15      8.78 o
  -1   3   9        0.34       -3.45      4.81 o
   0   3   9     2035.17     1963.30     26.01 o
   1   3   9      212.90      244.66     11.69 o
   2   3   9       14.34       10.73      5.62 o
   3   3   9      152.83      142.66     14.91 o
   4   3   9        6.03       12.03     16.58 o
   5   3   9        1.08       -0.94     17.15 o
   6   3   9       42.53       56.16     36.14 o
  -6   4   9        0.14       29.30     22.24 o
  -5   4   9        0.48       -3.08     13.82 o
  -4   4   9        8.80       56.56     23.87 o
  -3   4   9        5.43       17.95      8.88 o
  -2   4   9     1284.40     1322.63     33.74 o
  -1   4   9       10.02        1.21      5.78 o
   0   4   9        6.66       17.84      7.25 o
   1   4   9       73.13       72.12     11.02 o
   2   4   9       14.55       16.45      8.16 o
   3   4   9        1.93       -2.28      9.64 o
   4   4   9        9.13        7.76      9.71 o
   5   4   9       16.70       32.28     20.37 o
  -5   5   9        0.46       38.29     28.39 o
  -4   5   9       26.21      -12.94     28.55 o
  -3   5   9        0.03       -6.24     11.07 o
  -2   5   9      488.13      464.71     23.00 o
  -1   5   9       55.09       40.21      8.00 o
   0   5   9       21.50       12.50     10.18 o
   1   5   9       89.41       94.26     13.31 o
   2   5   9        5.83        0.76      8.67 o
   3   5   9        6.22       20.06      9.23 o
   4   5   9        6.00       19.32     19.41 o
   5   5   9       20.55        0.65     21.07 o
  -5   6   9        3.27        8.05     31.90 o
  -4   6   9        0.79       13.38     35.25 o
  -3   6   9      151.42      132.06     43.28 o
  -2   6   9      484.56      521.16     29.08 o
  -1   6   9       19.69        3.35      6.94 o
   0   6   9       47.44       32.69     12.26 o
   1   6   9      186.67      157.76     16.97 o
   2   6   9        8.07        9.37     10.76 o
   3   6   9       15.69       -4.31     18.17 o
   4   6   9       47.50       47.94     45.29 o
   5   6   9        1.08       16.81     22.40 o
  -4   7   9        0.82       19.19     38.82 o
  -3   7   9      127.05      122.25     49.52 o
  -2   7   9        6.60      -12.33     20.25 o
  -1   7   9        2.36      -12.04      9.10 o
   0   7   9       60.80       35.58     13.22 o
   1   7   9        5.89       -2.17     11.96 o
   2   7   9        0.93      -33.91     29.89 o
   3   7   9       13.73       17.87     52.87 o
   4   7   9       11.43       28.29     39.71 o
  -3   8   9        0.56        3.12     37.48 o
  -2   8   9       17.70      -19.63     30.79 o
  -1   8   9        0.03       -3.57     21.66 o
   0   8   9       14.66       19.72     13.56 o
   1   8   9        6.18       37.63     25.22 o
   2   8   9        0.53       25.88     38.82 o
   3   8   9        7.90       14.72     39.26 o
  -2   9   9        1.37      -50.86     33.91 o
  -1   9   9        0.06       15.75     25.70 o
   0   9   9        1.14       14.46     18.07 o
   1   9   9        0.05        9.37     39.71 o
   2   9   9        0.02       24.09     40.60 o
  -6   0  10        1.40        4.52     18.78 o
  -5   0  10        0.54      -19.99     15.74 o
  -4   0  10      377.11      412.68     40.48 o
  -3   0  10      635.20      664.25     19.48 o
  -2   0  10      643.97      628.94     18.58 o
  -1   0  10      204.53      235.03     10.84 o
   0   0  10      259.77      309.35     13.65 o
   1   0  10     1341.95     1534.72     28.60 o
   2   0  10      472.50      514.63     15.11 o
   3   0  10      547.66      541.33     26.81 o
   4   0  10      322.19      313.14     49.75 o
   5   0  10      319.46      301.04     25.59 o
   6   0  10       45.98       38.82     35.69 o
  -6   1  10        2.20       -1.40     12.92 o
  -5   1  10       22.64       51.87     14.82 o
  -4   1  10       78.73       66.02     10.39 o
  -3   1  10       14.37       15.44      5.35 o
  -2   1  10      766.55      604.92     13.71 o
  -1   1  10     1439.21     1365.26     17.30 o
   0   1  10      122.48      144.83      7.51 o
   1   1  10     1125.57     1245.09     18.88 o
   2   1  10       10.17        5.33      4.76 o
   3   1  10      255.87      289.79     12.39 o
   4   1  10        7.46        0.57     11.97 o
   5   1  10       10.20        1.51     14.26 o
   6   1  10       89.88       47.95     19.93 o
  -6   2  10        7.82        8.01     13.65 o
  -5   2  10       78.12       79.13     15.90 o
  -4   2  10       29.20       34.18      7.84 o
  -3   2  10       55.21       48.65      7.57 o
  -2   2  10      492.43      444.22     12.65 o
  -1   2  10     2828.16     2570.49     25.36 o
   0   2  10      509.16      543.26     13.10 o
   1   2  10      211.32      213.65      8.85 o
   2   2  10       19.12        8.06      6.41 o
   3   2  10        7.40       -9.18      7.15 o
   4   2  10       77.67       57.85     18.09 o
   5   2  10        8.79       -3.29     17.46 o
   6   2  10       58.23       91.14     23.88 o
  -6   3  10        3.79       28.84     15.08 o
  -5   3  10       18.45       14.98     15.52 o
  -4   3  10      537.77      535.49     20.59 o
  -3   3  10      129.96      133.92     10.69 o
  -2   3  10     2647.91     2426.73     32.30 o
  -1   3  10      995.66      939.89     15.06 o
   0   3  10      249.21      291.53     10.35 o
   1   3  10      293.56      330.14     11.68 o
   2   3  10      121.56      123.01     11.65 o
   3   3  10       25.41       47.67     11.45 o
   4   3  10       13.67       25.42     22.53 o
   5   3  10       25.70       23.14     19.17 o
   6   3  10        3.82       10.47     18.80 o
  -5   4  10        1.03       15.82     14.19 o
  -4   4  10       92.10       58.18     23.24 o
  -3   4  10        0.32       10.18      8.71 o
  -2   4  10      938.43     1049.09     24.93 o
  -1   4  10       79.44       75.81      7.80 o
   0   4  10      327.21      309.00     19.43 o
   1   4  10      343.49      394.80     19.47 o
   2   4  10       23.67       25.75      8.55 o
   3   4  10       74.64       77.24     13.16 o
   4   4  10      111.66      112.26     14.89 o
   5   4  10        1.37       21.19     19.55 o
  -5   5  10       20.22       14.07     25.65 o
  -4   5  10        8.97       30.34     36.14 o
  -3   5  10       86.11       99.48     15.29 o
  -2   5  10       15.63       20.79     11.41 o
  -1   5  10        2.16        6.79      6.41 o
   0   5  10      255.93      283.90     18.17 o
   1   5  10       10.79        7.82     10.42 o
   2   5  10        2.88        6.06     10.82 o
   3   5  10       90.09       68.89     13.39 o
   4   5  10        1.14      -14.46     16.58 o
   5   5  10        0.88       20.19     23.65 o
  -5   6  10        2.72      -17.59     24.44 o
  -4   6  10       13.99      -38.82     30.34 o
  -3   6  10        6.74       39.26     38.82 o
  -2   6  10      137.40      150.71     24.34 o
  -1   6  10        1.52       -6.66      6.86 o
   0   6  10        7.93       -3.28     10.38 o
   1   6  10       63.35       62.05     13.40 o
   2   6  10       19.58        3.88     10.72 o
   3   6  10        1.60      -10.27     15.88 o
   4   6  10       48.50       41.62     20.53 o
   5   6  10        5.81       -7.77     19.97 o
  -4   7  10        3.52        4.91     38.37 o
  -3   7  10        1.75        0.89     35.69 o
  -2   7  10        6.96       17.45     20.03 o
  -1   7  10        0.14       -1.60      8.75 o
   0   7  10        3.52       -3.82     11.02 o
   1   7  10        7.50        9.94     14.61 o
   2   7  10        0.46      -42.16     28.11 o
   3   7  10        2.90        3.65     19.52 o
   4   7  10        0.05       48.63     43.28 o
  -3   8  10       42.74       62.02     46.85 o
  -2   8  10       10.88       28.11     38.82 o
  -1   8  10        0.09      -10.16     18.30 o
   0   8  10        2.16       -8.70     11.88 o
   1   8  10        9.53        9.64     24.46 o
   2   8  10        0.84       32.57     41.05 o
   3   8  10        1.56      -37.48     34.35 o
  -2   9  10        1.82      -33.46     36.14 o
  -1   9  10        7.80      -31.44     20.96 o
   0   9  10        2.02        2.95     17.78 o
   1   9  10        1.93       45.96     41.94 o
   2   9  10        0.00      -18.74     35.25 o
  -6   1  11        1.75       -2.39     13.91 o
  -5   1  11       21.85       11.78     13.39 o
  -4   1  11      486.80      564.19     22.00 o
  -3   1  11      306.37      361.42     11.82 o
  -2   1  11      242.20      261.48      8.91 o
  -1   1  11      127.94      152.60      6.96 o
   0   1  11     1516.97     1398.59     21.81 o
   1   1  11      916.17      998.12     16.85 o
   2   1  11     1036.62     1011.87     15.81 o
   3   1  11      147.69      158.38     12.09 o
   4   1  11       62.41       58.12     14.50 o
   5   1  11       26.71       20.68     15.61 o
   6   1  11        3.69        2.49     16.00 o
  -6   2  11       23.63       27.43     14.93 o
  -5   2  11       70.16       69.51     16.38 o
  -4   2  11      238.87      260.92     19.51 o
  -3   2  11      175.20      204.07     13.49 o
  -2   2  11      111.83      125.55      7.82 o
  -1   2  11       44.18       45.22      4.87 o
   0   2  11      410.53      494.80     13.37 o
   1   2  11      118.43      101.13      8.59 o
   2   2  11       31.64       39.64      5.15 o
   3   2  11       75.37      102.29     15.91 o
   4   2  11       54.76       17.44     26.77 o
   5   2  11       51.57       44.06     20.48 o
   6   2  11       39.79       27.56     20.15 o
  -6   3  11        3.56       -4.38     14.24 o
  -5   3  11        0.18        8.54     13.72 o
  -4   3  11      135.91      113.24     11.50 o
  -3   3  11      105.07      128.68     11.23 o
  -2   3  11      163.79      160.98      9.59 o
  -1   3  11      247.06      286.68      9.61 o
   0   3  11       44.62       53.68      5.37 o
   1   3  11      192.31      195.10     10.57 o
   2   3  11       67.94       63.26      7.68 o
   3   3  11      425.87      383.71     19.55 o
   4   3  11        0.07       12.94     17.35 o
   5   3  11        0.51      -23.65     17.04 o
   6   3  11       40.93       43.70     32.35 o
  -5   4  11       93.05      111.82     19.30 o
  -4   4  11      122.25      138.93     27.95 o
  -3   4  11        1.04       19.85      9.38 o
  -2   4  11      301.19      273.76     16.30 o
  -1   4  11      347.27      296.57     12.30 o
   0   4  11       36.14       22.36      6.26 o
   1   4  11      107.88      112.39     18.87 o
   2   4  11        9.83        4.95      9.21 o
   3   4  11       78.90       74.39     14.86 o
   4   4  11      153.26      147.54     15.55 o
   5   4  11       57.33       80.00     23.38 o
  -5   5  11        0.12        1.65     20.21 o
  -4   5  11      132.12       68.71     38.82 o
  -3   5  11        0.38       13.01     11.51 o
  -2   5  11       85.08      101.66     14.93 o
  -1   5  11       61.63       62.10      9.90 o
   0   5  11        1.38        2.93      7.45 o
   1   5  11      226.84      204.43     16.66 o
   2   5  11       65.35       64.13     14.35 o
   3   5  11        7.04        1.38     11.45 o
   4   5  11       29.16       20.34     19.31 o
   5   5  11        0.05        8.73     19.50 o
  -5   6  11       14.33       -6.10     31.23 o
  -4   6  11       63.11       38.82     39.71 o
  -3   6  11       99.66      138.31     45.06 o
  -2   6  11       72.34       87.34     19.19 o
  -1   6  11       22.84       20.51      7.97 o
   0   6  11       22.79       23.88      9.45 o
   1   6  11       43.64       34.83     12.51 o
   2   6  11        0.39        1.13     10.99 o
   3   6  11       33.88       34.69     26.99 o
   4   6  11       25.75       10.16     18.96 o
   5   6  11        0.13        3.95     21.33 o
  -4   7  11        3.16        5.35     38.37 o
  -3   7  11       30.03       24.09     41.05 o
  -2   7  11       28.85       33.76     19.37 o
  -1   7  11        0.01       -1.77      8.47 o
   0   7  11        1.76       -1.28     10.91 o
   1   7  11        0.50      -11.33     18.41 o
   2   7  11        0.48       10.71     35.25 o
   3   7  11        1.88       -1.26     18.59 o
   4   7  11        0.64      -13.38     31.68 o
  -3   8  11        0.36       17.40     41.49 o
  -2   8  11       12.05       -1.78     35.69 o
  -1   8  11        0.99      -19.02     23.18 o
   0   8  11        2.88        5.33     11.27 o
   1   8  11        5.30       24.99     23.06 o
   2   8  11        0.00      -43.28     34.80 o
   3   8  11        0.08       -5.80     34.35 o
  -2   9  11        0.01       36.14     42.39 o
  -1   9  11        0.98       34.58     26.82 o
   0   9  11        6.44       20.21     18.83 o
   1   9  11        0.01       63.80     42.83 o
   2   9  11        0.07      -31.23     37.03 o
  -6   0  12        5.86       38.52     20.79 o
  -5   0  12      195.98      209.25     30.23 o
  -4   0  12        8.25       -2.41     13.21 o
  -3   0  12       14.61       20.86      8.02 o
  -2   0  12      220.80      222.01     13.04 o
  -1   0  12     8082.29     8059.51     95.08 o
   0   0  12     1517.05     1721.64     47.88 o
   1   0  12      141.08      100.54     10.98 o
   2   0  12      260.20      300.74     13.38 o
   3   0  12      242.29      298.49     39.04 o
   4   0  12       41.16       53.29     14.86 o
   5   0  12      114.24       96.54     19.17 o
   6   0  12        2.29        4.46     35.69 o
  -6   1  12       12.11       20.78     14.78 o
  -5   1  12       22.95       28.15     14.44 o
  -4   1  12        6.94        7.79      7.58 o
  -3   1  12       41.57       34.85      6.71 o
  -2   1  12       51.26       57.77      5.80 o
  -1   1  12      125.37      108.10      6.92 o
   0   1  12      168.53      171.66      7.98 o
   1   1  12        0.01       -6.13      4.46 o
   2   1  12       72.71       69.00      7.94 o
   3   1  12        7.05        7.97      8.76 o
   4   1  12       34.39       33.41     21.99 o
   5   1  12        3.26       -3.48     14.49 o
   6   1  12       19.49       14.82     17.06 o
  -6   2  12       17.36       31.81     15.65 o
  -5   2  12       57.47       50.24     15.04 o
  -4   2  12      273.51      300.61     15.45 o
  -3   2  12       29.96       27.65      7.48 o
  -2   2  12      237.45      238.52     10.91 o
  -1   2  12      158.61      160.19      7.58 o
   0   2  12       45.87       52.35      6.55 o
   1   2  12       26.09       21.73      5.20 o
   2   2  12       68.01       86.22      6.45 o
   3   2  12      117.01      113.00      9.78 o
   4   2  12        3.34        0.95     15.74 o
   5   2  12       29.76       40.61     35.47 o
   6   2  12       26.27       16.70     21.64 o
  -6   3  12       16.75       21.35     17.21 o
  -5   3  12       11.80       21.46     15.01 o
  -4   3  12      544.56      551.02     23.18 o
  -3   3  12        0.06        3.25      8.05 o
  -2   3  12       19.87       27.05      6.62 o
  -1   3  12     1098.92     1115.70     17.81 o
   0   3  12      117.47      132.64      9.13 o
   1   3  12      130.58      145.48     13.22 o
   2   3  12      520.01      525.83     16.03 o
   3   3  12       27.62       25.88     10.00 o
   4   3  12      163.91      120.90     27.66 o
   5   3  12        9.51       27.04     19.81 o
   6   3  12       17.84       23.91     20.64 o
  -5   4  12        0.45        1.32     14.42 o
  -4   4  12      402.21      451.86     42.52 o
  -3   4  12      141.55      128.01     14.31 o
  -2   4  12        3.56        1.75      6.83 o
  -1   4  12       79.24       79.91      8.05 o
   0   4  12        6.64        4.68      5.15 o
   1   4  12        1.21       -3.76      8.45 o
   2   4  12        4.86       -3.73      7.65 o
   3   4  12       80.03       93.17     27.53 o
   4   4  12       39.98       52.29     19.18 o
   5   4  12        1.12       13.44     19.94 o
  -5   5  12        5.02       -2.52     18.14 o
  -4   5  12       20.47       15.76     22.30 o
  -3   5  12      760.29      863.33     58.60 o
  -2   5  12       53.36       46.20     12.47 o
  -1   5  12       36.60       50.89      8.16 o
   0   5  12       45.32       41.08      9.37 o
   1   5  12       46.68       53.52     11.95 o
   2   5  12        5.01       -1.48     10.71 o
   3   5  12       23.51       28.64     12.83 o
   4   5  12        9.27      -10.59     18.22 o
   5   5  12        0.25      -11.78     19.57 o
  -5   6  12        7.91       -1.39     39.93 o
  -4   6  12      121.03      128.50     50.42 o
  -3   6  12        8.45       59.79     37.03 o
  -2   6  12       14.38        7.89     15.46 o
  -1   6  12        8.68       14.49      7.68 o
   0   6  12        2.79       12.31      8.45 o
   1   6  12       32.21       32.69     11.92 o
   2   6  12       15.31       24.70     11.78 o
   3   6  12       17.39        7.34     16.59 o
   4   6  12       83.23       94.09     23.88 o
   5   6  12        0.00      -15.17     33.91 o
  -4   7  12        5.63        5.35     39.71 o
  -3   7  12        3.52       61.12     44.62 o
  -2   7  12        4.88       24.44     20.18 o
  -1   7  12       26.39       19.87      9.83 o
   0   7  12        4.56       -4.94     11.26 o
   1   7  12        8.84      -17.80     17.25 o
   2   7  12        6.03       47.29     40.15 o
   3   7  12       11.08       -3.57     33.02 o
   4   7  12       20.70        9.37     37.03 o
  -3   8  12       25.23       53.99     41.49 o
  -2   8  12        0.32      -28.61     34.35 o
  -1   8  12        2.60      -17.15     18.66 o
   0   8  12       17.09       26.63     18.65 o
   1   8  12        1.90      -20.99     27.22 o
   2   8  12        0.69       73.62     45.96 o
   3   8  12        5.71        6.25     40.15 o
  -2   9  12        0.15      -49.97     36.59 o
  -1   9  12        1.33       20.21     26.03 o
   0   9  12        3.56      -24.64     16.43 o
   1   9  12        1.87       32.12     41.94 o
   2   9  12        1.72      -42.39     40.15 o
  -6   1  13       21.00       46.45     15.90 o
  -5   1  13      178.43      197.84     22.93 o
  -4   1  13        2.72        1.34      8.38 o
  -3   1  13        9.30       34.68      7.81 o
  -2   1  13      368.05      351.53     12.25 o
  -1   1  13     3392.47     3275.46     35.65 o
   0   1  13       62.69       64.55      6.12 o
   1   1  13      313.30      315.69     11.41 o
   2   1  13      333.49      410.81     10.66 o
   3   1  13       46.94       41.75     10.98 o
   4   1  13        0.17       -3.75     14.03 o
   5   1  13       97.36       92.93     19.49 o
   6   1  13        4.35       -2.82     17.00 o
  -6   2  13        0.29        6.14     14.63 o
  -5   2  13        2.57        2.74     13.43 o
  -4   2  13       75.00       68.35      9.98 o
  -3   2  13      301.02      344.00     17.20 o
  -2   2  13      299.12      297.37     14.70 o
  -1   2  13     2483.20     2541.64     28.74 o
   0   2  13      194.50      214.69     10.20 o
   1   2  13       20.87       17.30      5.34 o
   2   2  13        8.98        7.71      4.74 o
   3   2  13        2.89        4.45      9.60 o
   4   2  13       40.64       41.99     17.91 o
   5   2  13      300.69      275.67     31.06 o
   6   2  13        0.00       -8.75     26.32 o
  -6   3  13        4.41       18.69     15.25 o
  -5   3  13        0.50       -8.79     13.68 o
  -4   3  13       58.43       59.99     12.25 o
  -3   3  13      706.22      796.65     36.74 o
  -2   3  13      173.49      203.62     11.55 o
  -1   3  13       13.82       15.94      5.14 o
   0   3  13        2.21       -6.54      6.18 o
   1   3  13       15.35       12.14      7.08 o
   2   3  13        0.68        1.65      5.64 o
   3   3  13       55.51       30.34     10.45 o
   4   3  13        0.03        3.30     16.58 o
   5   3  13        0.13       -4.46     18.61 o
   6   3  13       16.24       18.64     20.66 o
  -5   4  13        0.26       -2.09     14.19 o
  -4   4  13      320.51      320.88     36.88 o
  -3   4  13      130.80      133.81     14.69 o
  -2   4  13        4.62        3.36      7.03 o
  -1   4  13      110.84      128.82     10.29 o
   0   4  13        0.80        5.74      5.17 o
   1   4  13        1.29       -1.98      5.80 o
   2   4  13      296.01      289.39     16.44 o
   3   4  13        1.90       11.02     10.37 o
   4   4  13        0.13       -3.02      9.73 o
   5   4  13        0.12       21.21     20.13 o
  -5   5  13        8.58       16.65     20.17 o
  -4   5  13       33.10       28.74     23.03 o
  -3   5  13       26.00       49.78     14.94 o
  -2   5  13       23.70       41.68     12.32 o
  -1   5  13       31.80       55.15      8.45 o
   0   5  13       24.53       29.33      7.62 o
   1   5  13       25.94       32.04     10.78 o
   2   5  13       14.48       14.57      8.13 o
   3   5  13       77.58      107.44     15.68 o
   4   5  13       36.50      -12.02     22.31 o
   5   5  13        5.69        1.22     19.93 o
  -5   6  13        3.56      -25.88     36.59 o
  -4   6  13       63.97       41.05     40.60 o
  -3   6  13       95.33        0.89     35.25 o
  -2   6  13        8.80       23.10     15.01 o
  -1   6  13       18.64       29.92      8.62 o
   0   6  13       81.85       97.95     15.83 o
   1   6  13        6.69       -5.42     10.83 o
   2   6  13        0.52        7.29      9.97 o
   3   6  13       37.23       12.03     17.36 o
   4   6  13        5.08       12.27     18.19 o
  -4   7  13        5.87        0.00     41.05 o
  -3   7  13       94.44       20.97     40.15 o
  -2   7  13        2.07       -6.27     18.64 o
  -1   7  13        0.50        2.16      9.28 o
   0   7  13       43.59       49.13     12.87 o
   1   7  13        0.45       26.60     22.51 o
   2   7  13        2.53      -41.49     27.66 o
   3   7  13        1.36       37.48     37.48 o
   4   7  13        6.42      -28.55     33.91 o
  -3   8  13        0.42      -10.71     39.26 o
  -2   8  13        1.41      -11.63     28.14 o
  -1   8  13        3.48       -4.78     11.85 o
   0   8  13        7.06      -10.84     10.65 o
   1   8  13        0.47      -46.18     30.79 o
   2   8  13        3.16       -7.58     38.37 o
   3   8  13        2.33       26.32     41.49 o
  -2   9  13        0.38       44.62     47.29 o
  -1   9  13       10.38       53.05     29.41 o
   0   9  13        2.55       13.21     18.93 o
   1   9  13        0.10      -21.42     33.02 o
   2   9  13        0.38        2.68     40.15 o
  -6   0  14       68.64      133.75     28.69 o
  -5   0  14       16.37       19.04     19.51 o
  -4   0  14       97.52       40.37     20.87 o
  -3   0  14        4.23       11.07      7.94 o
  -2   0  14      491.92      521.37     17.04 o
  -1   0  14     1425.07     1264.96     24.49 o
   0   0  14     1671.66     1793.87     36.17 o
   1   0  14     1403.56     1439.50     35.28 o
   2   0  14     2827.28     2975.76     50.50 o
   3   0  14       32.17       37.12     14.01 o
   4   0  14        5.32        0.67     13.77 o
   5   0  14      852.81      766.63     38.83 o
   6   0  14       39.96       28.11     38.82 o
  -6   1  14        4.00       -7.64     14.23 o
  -5   1  14      169.86      192.03     20.99 o
  -4   1  14       63.68       55.95      9.70 o
  -3   1  14       35.55       20.35      6.97 o
  -2   1  14      151.60      164.61      8.73 o
  -1   1  14      222.81      229.16      9.43 o
   0   1  14       20.55       14.92      5.15 o
   1   1  14       14.63        6.53      5.09 o
   2   1  14      397.98      489.20     11.99 o
   3   1  14       79.95       65.77     11.83 o
   4   1  14       97.57      127.93     13.94 o
   5   1  14      142.35      122.66     23.46 o
   6   1  14        1.00        5.09     17.82 o
  -6   2  14        3.28       -6.55     14.57 o
  -5   2  14      127.53      121.63     18.72 o
  -4   2  14       21.23        7.85      8.31 o
  -3   2  14       58.69       47.23      8.56 o
  -2   2  14       66.06       67.59      7.53 o
  -1   2  14       48.72       53.85      5.87 o
   0   2  14       41.86       60.90      8.35 o
   1   2  14       16.87       18.94      4.82 o
   2   2  14      478.06      506.04     19.24 o
   3   2  14       99.16       85.24      9.31 o
   4   2  14       58.25       77.75     19.87 o
   5   2  14       45.81       56.88     42.39 o
   6   2  14       12.57        9.79     19.37 o
  -6   3  14        0.93      -12.12     17.26 o
  -5   3  14       28.09       29.97     15.26 o
  -4   3  14        0.00        4.08     16.72 o
  -3   3  14      296.00      344.56     21.63 o
  -2   3  14       19.84       22.22      7.03 o
  -1   3  14     1643.26     1741.24     23.89 o
   0   3  14       25.16       32.37      7.49 o
   1   3  14       10.91        3.47      6.73 o
   2   3  14      187.56      188.64     13.67 o
   3   3  14       87.01       81.45     12.66 o
   4   3  14       10.04       42.49     45.51 o
   5   3  14      161.78      110.40     25.32 o
  -5   4  14       14.23       38.95     16.67 o
  -4   4  14       88.59       86.49     25.73 o
  -3   4  14      200.25      192.19     16.99 o
  -2   4  14        1.41       -2.63      7.08 o
  -1   4  14       95.71      100.31      9.29 o
   0   4  14        1.67        5.32      7.55 o
   1   4  14        3.51       -2.92      8.03 o
   2   4  14       75.33       91.34      9.04 o
   3   4  14        3.12        7.20     13.76 o
   4   4  14       25.94        7.94     17.85 o
   5   4  14        3.20        7.18     19.99 o
  -5   5  14        0.62       -9.84     15.62 o
  -4   5  14        0.52       25.05     22.83 o
  -3   5  14      395.59      453.60     30.06 o
  -2   5  14        0.80        1.22     10.31 o
  -1   5  14        5.54        7.81      7.28 o
   0   5  14      142.32      187.25     11.76 o
   1   5  14       37.20       32.94     10.99 o
   2   5  14        5.40        8.30     12.20 o
   3   5  14       48.84       63.54     18.77 o
   4   5  14        3.11       27.01     19.04 o
   5   5  14       11.29       27.93     21.09 o
  -5   6  14        0.11       -6.69     38.37 o
  -4   6  14        8.38       15.62     38.82 o
  -3   6  14        3.59      -29.89     30.79 o
  -2   6  14        0.11       -0.61     14.22 o
  -1   6  14       64.08       71.34      9.90 o
   0   6  14       57.30       82.69     10.32 o
   1   6  14        3.59        5.06     20.67 o
   2   6  14       10.90       12.51     19.32 o
   3   6  14        0.86      -16.23     15.39 o
   4   6  14        1.05      -14.44     16.99 o
  -4   7  14        1.58       32.12     41.94 o
  -3   7  14       11.80      -24.09     34.35 o
  -2   7  14        7.14      -22.69     26.20 o
  -1   7  14       64.25       82.22     13.57 o
   0   7  14        0.75        4.23     11.34 o
   1   7  14        0.07      -28.28     18.85 o
   2   7  14        7.12      -21.86     32.12 o
   3   7  14        1.77       11.15     37.92 o
   4   7  14        4.63       -6.69     35.25 o
  -3   8  14       18.92      -39.71     33.91 o
  -2   8  14        1.88       -2.16     27.36 o
  -1   8  14        3.94        8.21     12.92 o
   0   8  14       27.88       32.73     11.74 o
   1   8  14        0.51       16.95     37.03 o
   2   8  14        0.14      -46.85     35.69 o
   3   8  14       29.76       49.97     44.17 o
  -2   9  14        0.32       49.52     44.62 o
  -1   9  14        0.79      -23.55     23.26 o
   0   9  14        5.31       -4.94     18.51 o
   1   9  14        0.85      -13.83     37.48 o
   2   9  14        3.06       30.34     45.96 o
  -6   1  15       15.93       -6.35     14.47 o
  -5   1  15       75.70       85.29     18.08 o
  -4   1  15        3.37        9.62      8.10 o
  -3   1  15       85.88       74.17      8.80 o
  -2   1  15      335.90      398.77     12.75 o
  -1   1  15       51.87       68.85      6.62 o
   0   1  15       56.73       54.21      6.46 o
   1   1  15       20.16       15.66      5.30 o
   2   1  15       51.92       79.54      9.23 o
   3   1  15       35.86       23.71     11.16 o
   4   1  15       15.37       -5.02      9.71 o
   5   1  15      297.38      330.50     31.62 o
   6   1  15        0.62       -9.53     28.55 o
  -6   2  15       13.25        1.27     14.88 o
  -5   2  15       34.03       24.76     15.71 o
  -4   2  15      108.31      121.73     11.88 o
  -3   2  15      171.33      163.76     11.38 o
  -2   2  15        2.21        1.90      5.82 o
  -1   2  15        2.88       12.33      5.27 o
   0   2  15      342.98      309.08     12.23 o
   1   2  15        3.30        2.46      4.65 o
   2   2  15     2726.85     2839.49     37.08 o
   3   2  15       57.31       64.22     14.85 o
   4   2  15       34.94       11.82     17.51 o
   5   2  15      176.87      154.83     26.17 o
   6   2  15        5.23        1.91     19.44 o
  -6   3  15        5.87        3.74     15.83 o
  -5   3  15       99.68       77.39     18.20 o
  -4   3  15        8.05       11.26     12.59 o
  -3   3  15        0.91       -6.17      8.70 o
  -2   3  15      108.53       88.01      9.25 o
  -1   3  15       18.34       24.86      6.30 o
   0   3  15      326.72      378.54     15.46 o
   1   3  15        2.97       -1.78      7.07 o
   2   3  15       64.47       71.51      8.92 o
   3   3  15      156.23      202.80     14.66 o
   4   3  15        1.64        0.16     16.86 o
   5   3  15        3.68       20.90     19.87 o
  -5   4  15       84.07       39.45     23.44 o
  -4   4  15       13.01       -7.96     19.62 o
  -3   4  15       91.76      100.39     13.67 o
  -2   4  15        0.66      -10.11      6.83 o
  -1   4  15      261.93      247.21     13.19 o
   0   4  15       22.24       11.87      7.96 o
   1   4  15        0.55       -0.79      8.73 o
   2   4  15       55.38       37.79      9.40 o
   3   4  15      132.89      107.65     22.22 o
   4   4  15        0.09       -3.57     17.34 o
   5   4  15       50.58       53.97     22.07 o
  -5   5  15        1.90      -14.92     14.98 o
  -4   5  15       27.75       14.61     22.31 o
  -3   5  15        0.87       19.13     18.31 o
  -2   5  15        4.32        8.60     12.64 o
  -1   5  15        4.33       11.81      7.59 o
   0   5  15       50.05       52.65      7.89 o
   1   5  15        6.57        2.92     10.21 o
   2   5  15       37.51       30.27      8.71 o
   3   5  15        0.04        0.42     15.20 o
   4   5  15        6.10       13.88     18.33 o
   5   5  15        8.85       46.85     27.66 o
  -4   6  15        3.53      -15.17     36.14 o
  -3   6  15       88.93       17.40     36.59 o
  -2   6  15       11.71       -0.24     14.15 o
  -1   6  15        0.38       -1.79      8.64 o
   0   6  15       45.03       56.36      9.57 o
   1   6  15        2.54       -7.80     11.85 o
   2   6  15        8.19      -14.03      9.36 o
   3   6  15       39.48       45.23     27.22 o
   4   6  15        0.00       20.08     34.80 o
  -4   7  15        4.44      -14.72     38.37 o
  -3   7  15       23.52       36.59     43.72 o
  -2   7  15        9.06       38.97     23.42 o
  -1   7  15        0.19        0.64      9.91 o
   0   7  15       42.61       31.83     12.31 o
   1   7  15        2.27      -16.04     19.31 o
   2   7  15        0.14        5.80     32.12 o
   3   7  15       15.46      -40.60     32.12 o
   4   7  15        1.31       -0.45     38.37 o
  -3   8  15        2.82      -37.92     35.69 o
  -2   8  15        0.68       16.05     39.04 o
  -1   8  15        0.83       -7.54      9.83 o
   0   8  15        0.99       -1.71     16.99 o
   1   8  15        0.01       31.68     37.92 o
   2   8  15        0.03      -40.60     28.11 o
   3   8  15        3.22       -2.68     39.26 o
  -2   9  15        0.68        1.60     29.41 o
  -1   9  15        3.01       25.57     27.60 o
   0   9  15        0.02        3.45     19.04 o
   1   9  15        0.21      -11.15     38.37 o
  -6   0  16        1.83       13.18     26.77 o
  -5   0  16        9.45       58.30     22.68 o
  -4   0  16       86.59       89.58     15.17 o
  -3   0  16      873.74      928.39     27.21 o
  -2   0  16      587.81      583.76     20.45 o
  -1   0  16      133.35      102.25     10.38 o
   0   0  16      464.20      516.56     23.76 o
   1   0  16     2196.91     2332.70     51.60 o
   2   0  16     1086.20     1126.44     27.88 o
   3   0  16        1.13       -0.73      6.15 o
   4   0  16        0.04       -0.89     16.51 o
   5   0  16      371.62      375.94     31.11 o
  -6   1  16        1.17        1.34     14.78 o
  -5   1  16      174.89      192.35     21.78 o
  -4   1  16      112.70      135.74     13.50 o
  -3   1  16      156.87      143.96     10.60 o
  -2   1  16     2816.89     2980.06     35.76 o
  -1   1  16      233.13      220.53      9.41 o
   0   1  16        2.74        1.53      5.15 o
   1   1  16      395.52      433.31     17.60 o
   2   1  16        0.46        4.81      5.74 o
   3   1  16       31.58       16.38     12.44 o
   4   1  16       35.62       31.63      8.65 o
   5   1  16       17.08       10.83     17.08 o
   6   1  16        2.42      -27.70     27.44 o
  -6   2  16        3.43       -5.51     14.56 o
  -5   2  16      117.91      100.39     18.21 o
  -4   2  16       11.28       20.38      9.08 o
  -3   2  16       61.33       48.69      9.30 o
  -2   2  16       78.16       86.35     11.31 o
  -1   2  16      445.55      443.27     12.34 o
   0   2  16       29.83       42.33      4.99 o
   1   2  16       16.26       17.96      5.27 o
   2   2  16       82.48       95.84      7.51 o
   3   2  16      581.24      578.98     27.14 o
   4   2  16       36.90       23.76     20.01 o
   5   2  16      123.14      124.61     24.19 o
   6   2  16       19.10        9.98     20.21 o
  -6   3  16       13.37       10.86     16.12 o
  -5   3  16        0.06      -19.24     13.71 o
  -4   3  16       85.60       51.30     15.79 o
  -3   3  16        4.41        9.00      9.46 o
  -2   3  16       99.67      121.70     10.21 o
  -1   3  16      154.48      172.23      9.57 o
   0   3  16       26.17       17.22      7.75 o
   1   3  16       23.28        9.58      7.87 o
   2   3  16      606.25      594.16     19.57 o
   3   3  16        5.32        8.17      8.66 o
   4   3  16       15.06        6.25     17.89 o
   5   3  16       32.33       35.45     20.02 o
  -5   4  16        4.74        6.65     15.54 o
  -4   4  16       55.85       48.13     22.94 o
  -3   4  16       35.42       38.05     11.97 o
  -2   4  16        9.96        6.35     10.34 o
  -1   4  16        4.91        7.92      6.77 o
   0   4  16        0.08       -4.46      7.27 o
   1   4  16        0.07       -6.79      7.82 o
   2   4  16      229.87      227.79     24.25 o
   3   4  16        1.35        1.59      8.25 o
   4   4  16        5.06        6.00     17.26 o
   5   4  16        0.13        7.07     19.17 o
  -5   5  16       27.18      -17.09     18.89 o
  -4   5  16       10.71       30.69     22.60 o
  -3   5  16       27.24       -8.92     15.62 o
  -2   5  16       47.66       16.57     13.29 o
  -1   5  16        0.05       -1.04      7.14 o
   0   5  16       85.56       82.87     12.21 o
   1   5  16        1.64        2.26      9.73 o
   2   5  16       34.12       26.93      8.48 o
   3   5  16       74.84       62.84     23.65 o
   4   5  16        0.12        6.36     17.43 o
   5   5  16        0.00        2.84     20.96 o
  -4   6  16       19.38       27.22     39.71 o
  -3   6  16        5.45        7.14     34.35 o
  -2   6  16        7.93       27.07     16.87 o
  -1   6  16        3.73       -9.11      7.68 o
   0   6  16        0.02       -3.49      7.29 o
   1   6  16        0.07        8.22     12.68 o
   2   6  16        2.77        9.00      9.52 o
   3   6  16       31.70       11.72     17.03 o
   4   6  16        0.20       18.74     34.35 o
  -4   7  16       22.51       40.60     43.28 o
  -3   7  16       13.69       -0.89     38.37 o
  -2   7  16        0.19       16.16     19.82 o
  -1   7  16        1.01       -3.68     10.02 o
   0   7  16        0.34        4.35     10.44 o
   1   7  16        0.52        9.14     21.52 o
   2   7  16        4.39       38.37     34.80 o
   3   7  16       25.20       38.37     40.15 o
   4   7  16        0.65      -28.11     33.46 o
  -3   8  16       14.94       75.40     49.52 o
  -2   8  16        1.48       -4.67     58.89 o
  -1   8  16        0.14       -4.05     13.02 o
   0   8  16       12.25       -7.54     17.05 o
   1   8  16        6.01       -9.37     31.23 o
   2   8  16        0.31       58.45     45.06 o
   3   8  16       35.21       23.65     41.05 o
  -2   9  16        2.22       70.32     33.73 o
  -1   9  16        1.30      -15.61     24.73 o
   0   9  16        5.33        8.94     21.96 o
   1   9  16        1.68      -12.49     36.59 o
  -6   1  17        3.45       13.82     16.00 o
  -5   1  17       98.62      107.71     18.07 o
  -4   1  17       89.49      102.29     10.86 o
  -3   1  17      178.12      155.39     11.52 o
  -2   1  17     2758.28     2765.30     32.11 o
  -1   1  17       84.28      104.69      7.44 o
   0   1  17      189.89      212.11      9.87 o
   1   1  17     1786.97     1786.04     28.02 o
   2   1  17      409.19      429.89     15.11 o
   3   1  17        9.27       -7.87     10.60 o
   4   1  17      368.63      355.86     27.83 o
   5   1  17        1.47       10.78     17.00 o
   6   1  17        0.32       -5.77     18.02 o
  -6   2  17        5.50       12.58     15.48 o
  -5   2  17       20.13       10.90     14.39 o
  -4   2  17      150.21      140.56     21.22 o
  -3   2  17       24.24       27.39      7.85 o
  -2   2  17      434.61      452.15     15.37 o
  -1   2  17       56.73       42.49      6.15 o
   0   2  17       24.64       21.68      6.41 o
   1   2  17       63.50       66.46      7.05 o
   2   2  17       72.41       73.35      8.73 o
   3   2  17        1.68        8.19      9.33 o
   4   2  17      105.21      113.81     17.04 o
   5   2  17       46.49       24.31     35.47 o
   6   2  17        3.54       15.27     34.58 o
  -6   3  17        0.00       11.70     15.86 o
  -5   3  17      122.40      139.25     20.89 o
  -4   3  17       14.38       18.10     12.74 o
  -3   3  17        0.45       -0.15      9.17 o
  -2   3  17      253.52      280.56     13.82 o
  -1   3  17       17.10       25.92      6.79 o
   0   3  17       67.04       81.67     10.17 o
   1   3  17       67.07       67.85      9.97 o
   2   3  17        3.84        0.96      6.83 o
   3   3  17        0.33       -1.63      8.17 o
   4   3  17       61.45       52.49     20.45 o
   5   3  17       12.71      -10.70     18.41 o
  -5   4  17        6.60       -7.66     14.28 o
  -4   4  17        5.80        6.20     18.97 o
  -3   4  17       19.16       17.15     11.64 o
  -2   4  17       28.19       29.84      8.64 o
  -1   4  17       29.73       32.79      9.26 o
   0   4  17        4.85       12.85      8.23 o
   1   4  17        1.61        6.84     13.33 o
   2   4  17       65.47       75.18      8.83 o
   3   4  17        0.02       -7.75      5.85 o
   4   4  17        0.86       17.85     27.89 o
   5   4  17       26.52       23.25     24.54 o
  -5   5  17        4.45      -10.42     18.12 o
  -4   5  17       36.50       39.17     35.25 o
  -3   5  17        1.32        5.68     12.16 o
  -2   5  17        2.61        0.39     14.92 o
  -1   5  17        1.45       -2.90      7.28 o
   0   5  17        3.25       -7.18      8.98 o
   1   5  17        6.75       11.06     11.22 o
   2   5  17       60.13       68.60      9.69 o
   3   5  17       30.10       56.52     17.90 o
   4   5  17        0.60       -6.69     26.77 o
   5   5  17        1.67      -15.62     31.23 o
  -4   6  17        5.26       14.72     37.48 o
  -3   6  17       35.76       -1.78     29.45 o
  -2   6  17       14.13       40.00     18.87 o
  -1   6  17        1.88       14.01      8.61 o
   0   6  17        4.79        2.16      7.26 o
   1   6  17       10.58       11.15     19.38 o
   2   6  17        0.00        2.38      9.52 o
   3   6  17       10.72      -40.15     26.77 o
   4   6  17        0.24       62.02     40.60 o
  -4   7  17        0.01      -38.82     36.14 o
  -3   7  17        7.21        0.45     38.37 o
  -2   7  17        0.00        8.97     19.18 o
  -1   7  17        0.02       -8.13     11.54 o
   0   7  17       17.51        1.32     10.06 o
   1   7  17        2.18       24.25     33.24 o
   2   7  17        0.67        9.37     34.80 o
   3   7  17        3.54      -43.50     29.00 o
   4   7  17        0.78       71.83     45.96 o
  -3   8  17       10.01       50.42     43.28 o
  -2   8  17        1.20       41.41     32.79 o
  -1   8  17       29.00       31.53     12.49 o
   0   8  17       11.40       12.68     17.69 o
   1   8  17        0.12      -28.55     31.23 o
   2   8  17        0.18       21.42     41.05 o
   3   8  17       35.32      154.82     57.56 o
  -1   9  17        2.51        6.77     59.56 o
   0   9  17        1.17       11.90     22.60 o
   1   9  17        2.15       34.80     43.72 o
  -6   0  18       64.81       73.92     27.44 o
  -5   0  18       36.58       29.89     21.45 o
  -4   0  18      210.99      202.19     19.24 o
  -3   0  18        7.22       21.12      9.20 o
  -2   0  18      319.69      292.88     19.07 o
  -1   0  18        3.48        5.60      7.42 o
   0   0  18      743.27      802.49     24.59 o
   1   0  18       24.93       18.80     10.38 o
   2   0  18     2186.49     2345.63     51.99 o
   3   0  18        6.57        6.40      9.12 o
   4   0  18      695.25      598.75     43.28 o
   5   0  18       11.79       13.83     19.19 o
  -6   1  18        0.64       -4.43     15.12 o
  -5   1  18      164.95      160.02     20.74 o
  -4   1  18        7.50       10.23      8.08 o
  -3   1  18       10.48       17.73      8.56 o
  -2   1  18     1186.07     1177.30     19.09 o
  -1   1  18       41.63       42.34      6.18 o
   0   1  18      118.64      104.65      9.95 o
   1   1  18     4267.00     4781.17     63.32 o
   2   1  18       10.03       14.40      7.78 o
   3   1  18      150.46      129.93     14.20 o
   4   1  18      574.44      535.39     26.32 o
   5   1  18        0.70      -22.19     14.79 o
   6   1  18        0.54       -9.48     30.56 o
  -6   2  18       14.32       24.96     24.93 o
  -5   2  18       18.81       15.07     17.26 o
  -4   2  18      176.11      187.95     17.59 o
  -3   2  18        4.74       16.05      8.23 o
  -2   2  18       99.67      127.58      8.46 o
  -1   2  18       80.16       83.44      7.72 o
   0   2  18      106.62      135.09     10.11 o
   1   2  18      118.22      142.52      8.79 o
   2   2  18       52.56       68.26      8.84 o
   3   2  18        0.08        2.60      9.27 o
   4   2  18       50.73       42.70     13.37 o
   5   2  18        5.95        9.47     19.31 o
  -5   3  18       68.04       68.46     17.97 o
  -4   3  18       29.16       57.48     17.92 o
  -3   3  18       19.71       16.52      9.30 o
  -2   3  18        0.30        0.08      6.84 o
  -1   3  18       18.62       31.34      6.66 o
   0   3  18      185.34      178.23     20.05 o
   1   3  18      102.13      109.47     11.75 o
   2   3  18       21.79       14.59      8.71 o
   3   3  18       13.65        2.92      9.14 o
   4   3  18       86.23      126.68     24.44 o
   5   3  18        9.67       27.40     19.99 o
  -5   4  18        0.84        6.22     15.34 o
  -4   4  18       91.31       72.41     23.82 o
  -3   4  18       20.58       19.67     10.46 o
  -2   4  18        2.89       14.68      8.78 o
  -1   4  18        0.59        1.49      7.75 o
   0   4  18        7.96       12.79      8.25 o
   1   4  18        0.04       -8.88      8.21 o
   2   4  18       76.21       67.76      8.64 o
   3   4  18       16.27        6.47      8.68 o
   4   4  18        1.87       -5.45     16.84 o
   5   4  18        1.76       12.39     19.60 o
  -5   5  18        0.63      -18.57     28.46 o
  -4   5  18        5.18      -29.10     19.40 o
  -3   5  18        0.81        5.81     12.01 o
  -2   5  18        2.28       -2.96     10.92 o
  -1   5  18        4.45       -2.17      7.41 o
   0   5  18        2.42       -5.79      8.91 o
   1   5  18        0.64       -3.61     10.62 o
   2   5  18       75.38       79.47     14.18 o
   3   5  18        0.39      -18.54     23.42 o
   4   5  18        3.10       19.66     61.35 o
   5   5  18        2.39      -15.62     30.79 o
  -4   6  18        8.05        8.48     37.92 o
  -3   6  18        1.39       -1.70     23.69 o
  -2   6  18        0.03      -12.37     15.97 o
  -1   6  18       17.44       15.87      9.43 o
   0   6  18        2.16        2.10      9.71 o
   1   6  18        0.21       -8.05     14.30 o
   2   6  18       19.57       10.26     31.68 o
   3   6  18       67.71       40.15     38.37 o
   4   6  18        0.53      -33.46     28.55 o
  -4   7  18       23.08        6.69     42.83 o
  -3   7  18        0.12       -2.68     36.14 o
  -2   7  18        6.48      -15.94     18.13 o
  -1   7  18       50.37       56.38     12.41 o
   0   7  18        1.36        1.73     12.04 o
   1   7  18        4.72       -4.20     21.76 o
   2   7  18       26.57       62.46     43.28 o
   3   7  18       23.17       10.26     38.82 o
  -3   8  18        1.62       13.38     41.94 o
  -2   8  18        6.90       52.90     32.36 o
  -1   8  18        2.87        2.29     11.38 o
   0   8  18        1.20       10.89     17.56 o
   1   8  18        1.43       -4.46     35.69 o
   2   8  18        2.10       12.94     39.71 o
   3   8  18        3.37       -2.23     39.71 o
  -1   9  18        0.13      -25.38     29.00 o
   0   9  18        6.88      -20.60     21.78 o
   1   9  18        5.77      -33.46     34.35 o
  -6   1  19        1.30       -4.07     15.79 o
  -5   1  19      167.75      146.31     21.00 o
  -4   1  19      194.08      230.08     21.17 o
  -3   1  19        5.44        3.47      7.09 o
  -2   1  19       18.32       14.47      5.64 o
  -1   1  19      101.24      116.85      8.06 o
   0   1  19        1.99        4.71      6.99 o
   1   1  19     4221.71     4705.44     69.10 o
   2   1  19      412.91      421.23     18.69 o
   3   1  19        9.93       13.33      6.66 o
   4   1  19      509.08      547.28     31.75 o
   5   1  19        1.18       -3.61     12.62 o
   6   1  19        0.96       -1.78     22.31 o
  -6   2  19       50.01       13.34     16.52 o
  -5   2  19        1.72       26.96     15.79 o
  -4   2  19       16.40       27.90     12.44 o
  -3   2  19      114.70      132.82     10.88 o
  -2   2  19        0.02        2.28      5.40 o
  -1   2  19      185.91      175.17     11.91 o
   0   2  19       64.61       92.41      9.20 o
   1   2  19        1.14       -2.29      5.34 o
   2   2  19      222.65      226.27     13.05 o
   3   2  19       56.88       44.93     15.86 o
   4   2  19       28.37       37.97     13.51 o
   5   2  19       12.82      -25.48     17.59 o
  -5   3  19       10.39       24.29     15.78 o
  -4   3  19       33.32       25.33     15.95 o
  -3   3  19       11.87       19.53      9.60 o
  -2   3  19       32.53       39.98      8.38 o
  -1   3  19       22.28       40.75      6.88 o
   0   3  19       46.06       36.90      7.95 o
   1   3  19      257.08      252.37     16.08 o
   2   3  19      284.02      279.25     18.19 o
   3   3  19       58.10       41.42     11.12 o
   4   3  19      229.36      289.29     28.14 o
   5   3  19        2.74       23.41     19.21 o
  -5   4  19        8.63      -17.58     14.49 o
  -4   4  19        6.06       -7.00     18.36 o
  -3   4  19        4.08       -9.15     13.97 o
  -2   4  19        0.19      -11.22     10.09 o
  -1   4  19       23.18       20.14      8.38 o
   0   4  19       60.07       41.70     10.13 o
   1   4  19      123.86      102.33     13.04 o
   2   4  19       14.80       19.87      9.93 o
   3   4  19       15.02       -1.36     10.34 o
   4   4  19       32.38       30.20     19.55 o
   5   4  19        4.71       -6.12     21.19 o
  -5   5  19        2.16       16.80     21.70 o
  -4   5  19        0.42       -5.85     25.65 o
  -3   5  19        1.74       -3.02     13.32 o
  -2   5  19       57.45       40.66     12.82 o
  -1   5  19       65.06       71.80     11.87 o
   0   5  19        0.17        9.33      9.82 o
   1   5  19        1.19        8.19     11.17 o
   2   5  19        0.49       -6.46     10.40 o
   3   5  19        7.06       21.53     15.20 o
   4   5  19        3.81       17.14     17.56 o
   5   5  19        1.96      -31.68     28.55 o
  -4   6  19        2.88      -12.49     36.59 o
  -3   6  19        0.56        8.25     25.73 o
  -2   6  19       12.41        3.02     17.76 o
  -1   6  19       11.68       11.71     10.42 o
   0   6  19        1.57       14.69      9.72 o
   1   6  19       15.62       24.29     15.30 o
   2   6  19        4.29       18.74     37.03 o
   3   6  19        7.31       24.54     33.91 o
   4   6  19        0.56       -7.58     33.46 o
  -4   7  19        1.71        1.78     39.26 o
  -3   7  19        0.40       11.15     39.26 o
  -2   7  19        0.09      -25.80     17.20 o
  -1   7  19        0.81       -6.74     10.58 o
   0   7  19        0.48       -5.48     10.08 o
   1   7  19        0.00      -28.01     18.67 o
   2   7  19       10.36      -20.97     33.91 o
   3   7  19       17.99       35.69     43.28 o
  -2   8  19        0.71        0.99     28.06 o
  -1   8  19        5.16        9.98     12.65 o
   0   8  19        0.11       10.80     17.30 o
   1   8  19        0.12      -29.45     29.89 o
   2   8  19        3.66       -4.46     40.60 o
  -1   9  19        2.55       10.79     27.95 o
   0   9  19        0.19       -2.36     21.75 o
   1   9  19        2.98       72.28     46.40 o
  -6   0  20      197.40      259.72     38.67 o
  -5   0  20      121.83       78.55     25.23 o
  -4   0  20       91.05       75.96     15.43 o
  -3   0  20      542.43      587.63     29.26 o
  -2   0  20      260.30      236.36     19.64 o
  -1   0  20        9.55       13.02      7.96 o
   0   0  20        5.42       23.48     11.05 o
   1   0  20      300.80      228.89     32.35 o
   2   0  20       44.82       47.28     11.89 o
   3   0  20        3.93        5.85     10.32 o
   4   0  20       37.83       57.56     23.65 o
   5   0  20      214.67      252.08     34.80 o
  -6   1  20        3.58       13.76     15.87 o
  -5   1  20        9.93        8.12     15.12 o
  -4   1  20        4.93       13.15      8.90 o
  -3   1  20       34.74       27.78      8.02 o
  -2   1  20        2.88       -1.93      5.34 o
  -1   1  20        0.63        1.97      5.94 o
   0   1  20       11.73       15.65      6.89 o
   1   1  20     1714.73     1796.54     55.34 o
   2   1  20      247.79      255.37     15.68 o
   3   1  20        3.25        2.74      6.73 o
   4   1  20      922.09      999.58     77.63 o
   5   1  20        0.60      -16.05     12.72 o
  -6   2  20       10.51       46.42     17.80 o
  -5   2  20       11.03       25.28     15.26 o
  -4   2  20       16.53       31.17     12.67 o
  -3   2  20       77.26       76.98      9.60 o
  -2   2  20       17.38       26.00      6.46 o
  -1   2  20       87.13       95.38     10.39 o
   0   2  20      138.73      154.26     10.89 o
   1   2  20       99.17      118.75      8.97 o
   2   2  20      130.90      133.43     11.20 o
   3   2  20       12.89       16.71     27.44 o
   4   2  20      172.55      192.68     19.36 o
   5   2  20        6.89      -20.87     17.66 o
  -5   3  20        9.34      -13.58     14.05 o
  -4   3  20       30.87       32.58     19.88 o
  -3   3  20       78.26       64.42     10.94 o
  -2   3  20        6.62       13.25      5.91 o
  -1   3  20        0.37       -0.11      4.87 o
   0   3  20      343.25      365.62     17.37 o
   1   3  20       38.27       47.43     10.12 o
   2   3  20      362.63      403.58     22.18 o
   3   3  20        4.67       -4.04      8.19 o
   4   3  20       97.05      106.72     20.53 o
   5   3  20        0.24       13.09     37.03 o
  -5   4  20        0.15      -21.99     14.66 o
  -4   4  20        0.24      -16.11     13.23 o
  -3   4  20        1.21       -6.86      9.59 o
  -2   4  20        7.05      -12.70      8.47 o
  -1   4  20       96.05      119.43     11.96 o
   0   4  20        0.83        2.69      8.08 o
   1   4  20        0.33        2.73      9.05 o
   2   4  20       70.52       78.46     11.26 o
   3   4  20       17.62       14.90     12.20 o
   4   4  20        9.11       21.15     18.80 o
   5   4  20        3.54       28.97     34.58 o
  -5   5  20        1.17       31.58     28.69 o
  -4   5  20        7.25       15.17     22.07 o
  -3   5  20        0.44       14.56     13.96 o
  -2   5  20       15.82        8.96     14.68 o
  -1   5  20        9.54       18.09      9.59 o
   0   5  20        1.51        9.80      8.31 o
   1   5  20        0.31      -12.49     10.40 o
   2   5  20        1.02        0.66     10.86 o
   3   5  20       12.51       -6.62     15.04 o
   4   5  20        0.05      -17.40     31.23 o
  -4   6  20       38.41       24.54     40.60 o
  -3   6  20        1.10        5.04     29.22 o
  -2   6  20        8.93        6.89     18.49 o
  -1   6  20       18.61        9.85     10.11 o
   0   6  20       10.64       15.43      9.79 o
   1   6  20       25.40       22.63     22.67 o
   2   6  20        3.89      -38.82     25.88 o
   3   6  20        0.16      -32.12     31.23 o
   4   6  20        0.01       -7.14     32.57 o
  -4   7  20       23.26      -34.80     43.28 o
  -3   7  20        0.04      -10.95     27.50 o
  -2   7  20        0.24       27.25     23.23 o
  -1   7  20        1.63       -2.72     10.67 o
   0   7  20        3.49        3.32     15.98 o
   1   7  20        0.02       -3.70     21.75 o
   2   7  20       84.31      119.57     49.52 o
   3   7  20        8.48       -9.37     36.59 o
  -3   8  20        0.24      -17.40     40.15 o
  -2   8  20        0.64       11.62     28.71 o
  -1   8  20        5.06       15.96     13.18 o
   0   8  20        2.46        7.14     18.45 o
   1   8  20        1.24      -13.83     35.69 o
   2   8  20        4.13       39.71     38.82 o
  -1   9  20        8.58       -4.97     25.41 o
   0   9  20        0.04      -10.94     25.21 o
  -6   1  21        5.46       23.75     21.42 o
  -5   1  21       20.24       24.42     16.28 o
  -4   1  21       38.19       35.76     10.84 o
  -3   1  21       20.86       17.91      8.61 o
  -2   1  21       19.63       26.32      7.01 o
  -1   1  21      378.61      428.65     15.93 o
   0   1  21      456.18      506.18     18.55 o
   1   1  21      197.53      207.67     14.09 o
   2   1  21        3.74       -8.04      6.80 o
   3   1  21       13.03       11.81     11.65 o
   4   1  21      726.40      803.57    116.90 o
   5   1  21        9.50       24.82     15.97 o
  -5   2  21       29.88       30.96     15.93 o
  -4   2  21        6.29       19.20     11.60 o
  -3   2  21      296.75      288.22     14.93 o
  -2   2  21       35.29       33.05      6.98 o
  -1   2  21       21.39       13.20      6.81 o
   0   2  21      684.63      751.40     20.06 o
   1   2  21      304.12      291.54     13.10 o
   2   2  21       67.58       68.21     13.25 o
   3   2  21       66.53       35.88     17.37 o
   4   2  21       24.47       24.94     23.20 o
   5   2  21       18.02      -14.72     23.65 o
  -5   3  21        0.12        1.16     17.45 o
  -4   3  21        1.40      -10.02     14.88 o
  -3   3  21        4.75        6.00      8.52 o
  -2   3  21        0.09       -1.62      5.92 o
  -1   3  21       23.53       16.45      6.76 o
   0   3  21        1.30       -2.62      6.70 o
   1   3  21      161.47      174.62     14.77 o
   2   3  21        4.88       -6.73     11.98 o
   3   3  21      103.20      152.01     23.98 o
   4   3  21       31.70       21.91     14.24 o
   5   3  21        0.00        7.07     27.22 o
  -5   4  21       12.09       48.57     17.71 o
  -4   4  21        0.70      -10.89     14.83 o
  -3   4  21       18.52       24.30     11.70 o
  -2   4  21       28.62       28.73      9.92 o
  -1   4  21       34.41       37.48      9.50 o
   0   4  21        2.01        3.09      8.08 o
   1   4  21        9.60        9.43      9.49 o
   2   4  21       17.68       37.15     10.16 o
   3   4  21       70.58       49.06     14.90 o
   4   4  21       13.11       -1.91     18.24 o
   5   4  21        8.43       29.89     34.80 o
  -5   5  21        0.88      -24.39     16.26 o
  -4   5  21       13.01       12.46     22.19 o
  -3   5  21       39.86       40.36     22.41 o
  -2   5  21       20.95       17.56     13.50 o
  -1   5  21       15.23        6.75      9.65 o
   0   5  21       18.44       23.77     10.34 o
   1   5  21        9.88       10.01     12.13 o
   2   5  21       50.23      114.66     18.99 o
   3   5  21       10.67      -15.64     27.66 o
   4   5  21        5.15        4.02     28.55 o
  -4   6  21        7.01        7.14     39.71 o
  -3   6  21        0.00      -35.14     23.42 o
  -2   6  21        4.03       -2.17     27.67 o
  -1   6  21       17.36       -2.99     10.43 o
   0   6  21        1.75      -15.96     10.83 o
   1   6  21        0.12       40.94     24.99 o
   2   6  21       90.43       58.45     41.05 o
   3   6  21        5.65       66.92     38.82 o
   4   6  21        0.37        1.34     29.45 o
  -3   7  21        0.00      -36.33     24.22 o
  -2   7  21       10.29       38.20     21.87 o
  -1   7  21       42.04       10.16     11.89 o
   0   7  21       12.39       13.22     17.28 o
   1   7  21        0.69       -3.23     20.45 o
   2   7  21       33.58      -18.74     30.79 o
   3   7  21        1.00       18.29     39.26 o
  -2   8  21        0.31       52.10     32.35 o
  -1   8  21        0.00      -10.05     12.62 o
   0   8  21        6.90       -2.14     17.35 o
   1   8  21        1.12      -41.49     30.79 o
   2   8  21        2.87       68.71     46.85 o
   0   9  21        4.02      -19.42     21.87 o
  -6   0  22      119.76       97.46     30.76 o
  -5   0  22        6.70       19.78     22.56 o
  -4   0  22       70.13       72.95     16.04 o
  -3   0  22      852.39      784.58     40.04 o
  -2   0  22      232.21      188.56     24.23 o
  -1   0  22      223.24      229.33     17.66 o
   0   0  22     4906.77     5260.39    102.44 o
   1   0  22        0.15      -13.14     12.00 o
   2   0  22      250.74      212.38     18.29 o
   3   0  22      118.82      107.82     21.86 o
   4   0  22      299.08      253.42     36.14 o
   5   0  22       34.51       48.19     23.65 o
  -6   1  22        8.76       20.03     17.16 o
  -5   1  22       15.54       28.02     15.67 o
  -4   1  22       20.77       22.19     10.92 o
  -3   1  22       16.94       16.10      8.52 o
  -2   1  22       28.58       43.91      8.07 o
  -1   1  22       26.60       23.03      7.15 o
   0   1  22        3.08       -0.70      9.49 o
   1   1  22      126.29      157.08     11.97 o
   2   1  22       13.07       25.87      8.12 o
   3   1  22      200.88      212.31     15.33 o
   4   1  22      101.06       75.40     19.57 o
   5   1  22        2.26       -8.26     14.47 o
  -5   2  22       24.95       31.69     16.83 o
  -4   2  22       11.98        9.30     11.88 o
  -3   2  22        9.36       17.04      8.01 o
  -2   2  22        2.03        5.57      6.48 o
  -1   2  22       10.08        0.88      6.61 o
   0   2  22      145.35      174.09     13.50 o
   1   2  22        6.99       20.23      6.66 o
   2   2  22       45.36       49.99      9.21 o
   3   2  22       39.76       33.09     11.55 o
   4   2  22        0.09        4.26     22.75 o
   5   2  22        5.93      -14.28     23.20 o
  -5   3  22       28.95       28.68     16.78 o
  -4   3  22       43.70       37.02     18.51 o
  -3   3  22       92.08      109.76     12.10 o
  -2   3  22      107.26      129.60     10.45 o
  -1   3  22       22.22       25.16      7.33 o
   0   3  22      308.96      277.38     17.75 o
   1   3  22      105.77      104.56     12.81 o
   2   3  22        7.32       16.97      8.61 o
   3   3  22      214.73      227.69     15.32 o
   4   3  22       15.55        1.47     22.09 o
   5   3  22       39.92       30.41     22.52 o
  -5   4  22        2.23      -10.92     16.26 o
  -4   4  22        0.00       10.78     16.57 o
  -3   4  22        4.19       21.19     11.81 o
  -2   4  22        2.55       -2.27      7.74 o
  -1   4  22       10.53       15.36      8.81 o
   0   4  22       84.74       77.95     11.20 o
   1   4  22       66.52       37.65     19.17 o
   2   4  22      174.77      208.84     15.71 o
   3   4  22      312.96      317.52     34.84 o
   4   4  22       10.86      -26.69     17.80 o
   5   4  22       25.96        4.02     30.79 o
  -5   5  22        0.42        6.98     18.80 o
  -4   5  22        0.84        4.08     28.11 o
  -3   5  22        1.71      -11.44     13.53 o
  -2   5  22        1.42       17.68     14.44 o
  -1   5  22       11.80        3.76      9.42 o
   0   5  22        3.32        0.88      8.24 o
   1   5  22       44.86       30.36     14.42 o
   2   5  22      470.98      481.93     32.12 o
   3   5  22       40.80       53.54     37.92 o
   4   5  22        1.24       19.63     31.68 o
  -4   6  22        0.53       70.49     48.63 o
  -3   6  22        0.02      -14.13     23.60 o
  -2   6  22        2.01      -16.59     17.21 o
  -1   6  22        1.34       -4.66     10.05 o
   0   6  22        0.89        1.62      9.25 o
   1   6  22       11.36       22.63     21.84 o
   2   6  22        0.14       -3.12     31.68 o
   3   6  22       95.12       81.65     41.49 o
   4   6  22       11.13        0.45     33.91 o
  -3   7  22        1.89        7.75     27.30 o
  -2   7  22        2.90       28.40     22.14 o
  -1   7  22        2.03       -3.03     11.38 o
   0   7  22        9.44        1.82     17.39 o
   1   7  22        0.10       40.60     36.59 o
   2   7  22       31.18      -15.62     32.57 o
   3   7  22        8.68        4.46     35.25 o
  -2   8  22        0.00      -18.17     34.58 o
  -1   8  22       23.64       47.40     15.39 o
   0   8  22        1.28      -12.02     16.97 o
   1   8  22        1.05      -21.42     36.14 o
   2   8  22       30.06       62.91     45.06 o
  -5   1  23        6.83       19.43     15.84 o
  -4   1  23        0.08        5.47     10.72 o
  -3   1  23       21.96       30.52      8.65 o
  -2   1  23        5.51        5.06      6.87 o
  -1   1  23       96.97       94.13      9.53 o
   0   1  23       97.13      121.67     12.26 o
   1   1  23        4.41       11.96      7.62 o
   2   1  23        1.11       15.44     12.43 o
   3   1  23      490.68      502.76     21.65 o
   4   1  23       85.30      114.97     21.98 o
   5   1  23       14.74       22.88     15.96 o
  -5   2  23        5.31        1.92     15.36 o
  -4   2  23       58.41       53.11     14.19 o
  -3   2  23       64.88       63.09     10.58 o
  -2   2  23       90.91       98.80      9.23 o
  -1   2  23       73.90       90.59      9.73 o
   0   2  23     1795.32     1868.46     36.92 o
   1   2  23       30.78       31.03      8.84 o
   2   2  23       60.05       65.52      9.82 o
   3   2  23      772.20      814.10     29.95 o
   4   2  23      130.65      141.25     23.68 o
   5   2  23       13.22       15.75     15.35 o
  -5   3  23        0.26        7.40     16.40 o
  -4   3  23        4.68        7.60     15.86 o
  -3   3  23       59.98       57.94     11.03 o
  -2   3  23       11.15       -0.03      6.60 o
  -1   3  23        0.42       -0.15      7.92 o
   0   3  23       28.98       39.85      9.31 o
   1   3  23        8.70       19.11      9.42 o
   2   3  23      417.95      441.94     24.74 o
   3   3  23      261.87      283.84     24.28 o
   4   3  23        0.57      -12.55     15.97 o
   5   3  23        4.93      -16.95     28.55 o
  -5   4  23        2.60        3.09     18.48 o
  -4   4  23       21.40       18.61     17.51 o
  -3   4  23        0.35       10.19     11.64 o
  -2   4  23       40.74       44.51      8.20 o
  -1   4  23       38.45       45.97     10.28 o
   0   4  23        2.60        9.89      8.66 o
   1   4  23      107.60      100.80     13.92 o
   2   4  23       54.14       73.41     12.87 o
   3   4  23       61.60       66.72     22.99 o
   4   4  23       37.03       62.46     35.25 o
   5   4  23        0.18       -9.37     30.34 o
  -4   5  23        4.14       -8.71     19.93 o
  -3   5  23        1.03       25.62     14.70 o
  -2   5  23        0.38      -11.67     13.67 o
  -1   5  23        9.94        4.00      9.86 o
   0   5  23        1.10        2.36      9.04 o
   1   5  23        5.76       -8.47     11.76 o
   2   5  23        3.86       13.97     14.39 o
   3   5  23       66.56       28.55     34.80 o
   4   5  23        1.45       17.85     33.46 o
  -4   6  23        9.65        4.02     40.15 o
  -3   6  23        1.26       12.97     25.38 o
  -2   6  23        0.74      -25.20     20.87 o
  -1   6  23       22.09       36.84     12.06 o
   0   6  23        1.83        9.66      9.57 o
   1   6  23       13.63       -4.81     20.90 o
   2   6  23      190.07      129.39     44.17 o
   3   6  23       18.89      -25.88     29.89 o
   4   6  23        7.82        8.92     39.71 o
  -3   7  23        0.42        4.06     27.82 o
  -2   7  23        2.58       11.98     30.48 o
  -1   7  23        6.64        7.99     12.75 o
   0   7  23        1.03       -6.79     16.37 o
   1   7  23        0.78      -18.29     33.46 o
   2   7  23       66.87      106.63     49.97 o
   3   7  23       12.25       52.65     42.83 o
  -2   8  23        1.17        5.65     29.80 o
  -1   8  23        3.34        0.49     13.78 o
   0   8  23        8.51       12.68     18.87 o
   1   8  23        3.02       19.19     37.48 o
   2   8  23        0.02       17.85     41.94 o
  -5   0  24       11.31       11.62     21.43 o
  -4   0  24       31.13       41.43     16.91 o
  -3   0  24       30.12       23.23     14.31 o
  -2   0  24       28.02       27.30     11.40 o
  -1   0  24        0.23      -13.17      8.78 o
   0   0  24     2376.84     2486.86     61.34 o
   1   0  24       15.76        2.28     13.70 o
   2   0  24      172.82      179.22     23.32 o
   3   0  24     1333.56     1224.69     45.79 o
   4   0  24        0.01      -22.75     21.42 o
   5   0  24       13.13       49.08     25.88 o
  -5   1  24        4.97      -12.75     15.65 o
  -4   1  24        1.57       -0.59     10.29 o
  -3   1  24        6.03        1.78      7.94 o
  -2   1  24        1.14        2.36      7.15 o
  -1   1  24       55.89       64.39      8.95 o
   0   1  24      360.84      390.23     17.36 o
   1   1  24       17.96       23.64      9.00 o
   2   1  24       17.48       31.77      9.68 o
   3   1  24       14.02       13.31      9.67 o
   4   1  24       88.33       68.26     29.45 o
   5   1  24        0.06      -20.58     13.72 o
  -5   2  24        4.02        0.68     15.15 o
  -4   2  24        5.80      -16.16     10.77 o
  -3   2  24        0.02       -7.82      8.16 o
  -2   2  24       11.58       17.43      7.25 o
  -1   2  24        3.82       -0.25      6.30 o
   0   2  24      108.15      116.96     12.12 o
   1   2  24        0.20       -9.16      6.14 o
   2   2  24      158.08      177.50     16.37 o
   3   2  24       22.03       31.96     12.38 o
   4   2  24       44.57       21.47     17.58 o
   5   2  24        9.36      -10.16     22.98 o
  -5   3  24       10.66       39.20     17.13 o
  -4   3  24       35.66       62.66     19.53 o
  -3   3  24       21.81       23.39     13.88 o
  -2   3  24      110.98      107.96      9.48 o
  -1   3  24       79.54       76.63      9.30 o
   0   3  24       42.25       35.86     10.67 o
   1   3  24      488.56      502.89     24.10 o
   2   3  24      129.87      148.35     17.47 o
   3   3  24      960.38     1003.72     72.28 o
   4   3  24      110.00      110.90     23.15 o
   5   3  24        0.10      -11.60     27.22 o
  -5   4  24        8.24       30.15     19.27 o
  -4   4  24       17.44        5.42     16.93 o
  -3   4  24        9.81       14.64     13.05 o
  -2   4  24       20.96       11.40      7.65 o
  -1   4  24       13.31       19.40     10.37 o
   0   4  24       41.52       54.93     10.34 o
   1   4  24       13.09        8.91     10.47 o
   2   4  24       50.62       48.93     11.68 o
   3   4  24      220.16      262.99     34.23 o
   4   4  24        0.13        8.92     32.12 o
   5   4  24        9.19      -20.97     29.45 o
  -4   5  24       20.03       25.68     29.22 o
  -3   5  24        2.87        4.02     14.62 o
  -2   5  24        5.98       20.34     16.81 o
  -1   5  24        7.61        0.93     11.44 o
   0   5  24       11.20       11.81      9.49 o
   1   5  24       31.36       14.33     13.67 o
   2   5  24       54.81       86.11     40.15 o
   3   5  24       59.65       78.53     39.71 o
   4   5  24       24.64       29.89     35.69 o
  -4   6  24        0.46       -1.34     37.92 o
  -3   6  24        0.85       37.45     28.70 o
  -2   6  24        0.02      -12.87     17.80 o
  -1   6  24        5.73       -8.35     10.41 o
   0   6  24        2.81       42.69     15.65 o
   1   6  24       44.73       31.60     33.02 o
   2   6  24        0.22       16.95     33.02 o
   3   6  24       15.92      -41.94     28.55 o
   4   6  24        1.21        9.37     41.05 o
  -3   7  24        0.23      -33.04     26.77 o
  -2   7  24        5.26       -7.51     20.22 o
  -1   7  24        0.02       -4.53     22.75 o
   0   7  24        8.32       -9.34     16.94 o
   1   7  24        7.58      -16.95     31.68 o
   2   7  24        6.96      -24.54     32.57 o
   3   7  24       10.15      128.94     50.86 o
  -2   8  24        3.00        1.63     30.30 o
  -1   8  24        2.57        6.68     14.33 o
   0   8  24        0.84      -23.04     21.33 o
   1   8  24        2.47       -0.89     37.92 o
   2   8  24       42.46        2.23     37.48 o
  -5   1  25        2.99        6.08     14.96 o
  -4   1  25       12.92       23.22     11.71 o
  -3   1  25       30.61       20.22      9.24 o
  -2   1  25       82.69      101.55     10.75 o
  -1   1  25       34.80       40.03      8.11 o
   0   1  25       15.45       16.31      7.65 o
   1   1  25      114.29      145.87     13.73 o
   2   1  25        5.88      -10.93      7.29 o
   3   1  25       47.45       38.19     11.11 o
   4   1  25       86.72      117.06     41.05 o
   5   1  25        9.83        3.72     16.54 o
  -5   2  25       19.95       25.48     16.02 o
  -4   2  25       38.97       16.24     12.37 o
  -3   2  25        1.53       -6.17      8.56 o
  -2   2  25        0.19       -3.40      6.75 o
  -1   2  25       49.90       75.21     12.39 o
   0   2  25       85.32      106.65     13.37 o
   1   2  25       45.69       53.63      8.18 o
   2   2  25        1.91       -4.65      7.58 o
   3   2  25      768.06      740.26     31.91 o
   4   2  25       40.64       23.15     18.75 o
   5   2  25        0.68       -9.26     16.92 o
  -5   3  25        0.55       -6.22     15.66 o
  -4   3  25       37.33       59.90     18.93 o
  -3   3  25        2.20       -9.56      9.98 o
  -2   3  25        0.00        0.76      6.92 o
  -1   3  25       46.91       51.79     10.85 o
   0   3  25      102.20       94.68     15.58 o
   1   3  25        6.93       15.03     10.11 o
   2   3  25       52.33       68.08     11.69 o
   3   3  25      123.33      182.48     28.35 o
   4   3  25       14.30        3.85     27.44 o
   5   3  25        8.93       52.65     34.80 o
  -5   4  25       15.24       33.78     23.43 o
  -4   4  25       47.26       53.38     21.18 o
  -3   4  25        0.60       -8.78     12.52 o
  -2   4  25       12.81        5.93      8.08 o
  -1   4  25       55.32       71.53      9.24 o
   0   4  25      102.03      119.04     15.52 o
   1   4  25      539.05      575.29     28.10 o
   2   4  25       13.06       18.63     12.68 o
   3   4  25       51.31       54.33     23.38 o
   4   4  25        4.28      -13.83     27.66 o
  -4   5  25        0.74       -2.32     21.53 o
  -3   5  25       23.55       26.92     14.98 o
  -2   5  25       70.15       64.37     14.97 o
  -1   5  25        1.16        0.86      9.63 o
   0   5  25        0.00      -14.67     10.61 o
   1   5  25      170.26      163.07     20.08 o
   2   5  25        0.68       -0.33     23.65 o
   3   5  25       57.69       51.76     39.71 o
   4   5  25        4.49        4.02     34.35 o
  -4   6  25        2.46      -21.86     36.59 o
  -3   6  25        1.77       16.55     27.74 o
  -2   6  25       20.11       37.11     21.47 o
  -1   6  25        0.12      -12.60     10.88 o
   0   6  25        3.54       -8.74     22.76 o
   1   6  25       34.42       24.14     23.05 o
   2   6  25       52.01       57.11     41.05 o
   3   6  25        4.16        4.02     34.35 o
   4   6  25        1.02      -33.02     32.12 o
  -3   7  25        0.31        7.81     29.34 o
  -2   7  25        0.41       22.30     21.99 o
  -1   7  25       23.44       17.59     29.88 o
   0   7  25        2.96       18.31     17.89 o
   1   7  25        8.73       41.94     41.49 o
   2   7  25       12.42       28.11     37.48 o
   3   7  25        0.17       29.00     42.83 o
  -2   8  25        4.34       43.12     32.74 o
  -1   8  25        0.28       -4.03     16.60 o
   0   8  25        5.61        9.51     71.61 o
   1   8  25       11.47      -13.83     39.26 o
   2   8  25        1.69       -9.37     37.92 o
  -5   0  26       79.67       74.31     28.11 o
  -4   0  26       17.72       11.83     16.54 o
  -3   0  26       19.32       16.59     14.22 o
  -2   0  26       68.19       64.37     13.65 o
  -1   0  26       33.22       61.45     13.41 o
   0   0  26      133.91      136.62     18.21 o
   1   0  26      115.52      118.22     17.08 o
   2   0  26       63.23       76.09     19.07 o
   3   0  26      405.93      378.92     55.55 o
   4   0  26      104.62      103.51     31.68 o
   5   0  26       16.61       -2.68     24.54 o
  -5   1  26        1.06       -6.81     18.10 o
  -4   1  26       29.28       27.09     11.92 o
  -3   1  26        5.67        8.95      8.81 o
  -2   1  26        0.29        2.30      7.56 o
  -1   1  26       37.65       43.06      8.75 o
   0   1  26       19.70       12.76      8.68 o
   1   1  26      528.34      583.53     25.08 o
   2   1  26        8.96       10.63      9.08 o
   3   1  26      370.88      350.35     21.25 o
   4   1  26        0.30       -3.26     26.99 o
   5   1  26        5.92       10.42     17.34 o
  -5   2  26       19.40        8.88     16.06 o
  -4   2  26      109.60      143.04     18.32 o
  -3   2  26        0.33       -4.96      8.81 o
  -2   2  26       97.17      114.80     10.21 o
  -1   2  26      192.87      195.83     16.27 o
   0   2  26      169.97      189.60     16.43 o
   1   2  26      478.99      503.10     18.10 o
   2   2  26      250.17      223.72     15.10 o
   3   2  26       42.34       56.52     22.39 o
   4   2  26       11.95       24.20     19.63 o
   5   2  26        5.09        8.09     17.13 o
  -5   3  26        1.15      -13.74     14.86 o
  -4   3  26        6.35        0.58     15.21 o
  -3   3  26       24.59       27.35     10.59 o
  -2   3  26        6.52        0.04      7.15 o
  -1   3  26       90.00       87.68      9.76 o
   0   3  26       29.45       31.87     11.46 o
   1   3  26      166.99      172.95     17.52 o
   2   3  26       59.44       47.33     11.55 o
   3   3  26        5.26       25.10     19.63 o
   4   3  26      109.39      169.82     86.11 o
   5   3  26        0.68        7.58     31.68 o
  -5   4  26        0.31       10.71     33.44 o
  -4   4  26       15.23       15.67     17.04 o
  -3   4  26        5.56      -10.48     12.12 o
  -2   4  26       19.57       18.15      9.24 o
  -1   4  26       39.88       38.13      8.48 o
   0   4  26        7.08       23.19     10.95 o
   1   4  26      184.00      198.33     18.45 o
   2   4  26        2.88        9.01     11.99 o
   3   4  26       39.33       32.45     22.28 o
   4   4  26        7.64       27.66     33.02 o
  -4   5  26       17.32      -22.02     44.17 o
  -3   5  26        2.08      -20.77     13.85 o
  -2   5  26        4.55        6.38     10.15 o
  -1   5  26      149.47      125.50     14.15 o
   0   5  26       30.61       44.61     13.98 o
   1   5  26      171.55      180.87     21.47 o
   2   5  26      460.33      526.92     60.46 o
   3   5  26        2.24        8.03     33.02 o
   4   5  26       17.68       67.82     41.05 o
  -4   6  26        1.66      -36.14     35.25 o
  -3   6  26        2.42       32.02     27.29 o
  -2   6  26       52.35       79.07     24.45 o
  -1   6  26        7.66       11.22     11.50 o
   0   6  26       11.80      -20.99     13.99 o
   1   6  26      191.94      184.74     35.91 o
   2   6  26        1.67      -44.17     29.45 o
   3   6  26        0.30        6.69     37.03 o
  -3   7  26        3.13       36.52     30.43 o
  -2   7  26       15.77       11.09     21.05 o
  -1   7  26        0.03       13.74     17.32 o
   0   7  26        0.01       -2.96     22.36 o
   1   7  26        3.52       41.94     36.14 o
   2   7  26        2.06       -4.91     37.03 o
   3   7  26        0.34      -17.85     31.68 o
  -2   8  26        9.29      -35.10     26.98 o
  -1   8  26        3.40       15.13     17.85 o
   0   8  26        0.31      -24.02     21.86 o
   1   8  26        8.59        7.14     36.59 o
  -5   1  27       25.05       17.42     17.06 o
  -4   1  27       30.98       32.68     12.73 o
  -3   1  27       18.49       24.70     10.02 o
  -2   1  27       25.96       30.85      9.50 o
  -1   1  27      348.05      373.95     18.17 o
   0   1  27       38.02       41.09      9.98 o
   1   1  27      169.80      174.38     15.89 o
   2   1  27        0.01       -4.50      8.10 o
   3   1  27      174.66      164.85     20.20 o
   4   1  27      145.50      166.61     25.96 o
   5   1  27        0.74       13.70     17.77 o
  -5   2  27        2.48       -3.74     15.65 o
  -4   2  27        0.00       -2.53     13.88 o
  -3   2  27       24.55       13.97      9.86 o
  -2   2  27        0.37        0.32      7.22 o
  -1   2  27       73.37       67.20     10.54 o
   0   2  27        0.15       12.01      9.20 o
   1   2  27      212.06      251.11     13.98 o
   2   2  27       15.26       26.25      8.64 o
   3   2  27       14.44       25.81     14.62 o
   4   2  27       11.63       -3.44     28.11 o
   5   2  27        7.24       18.48     17.90 o
  -5   3  27        0.58       12.18     16.19 o
  -4   3  27       12.75       -3.49     16.39 o
  -3   3  27        4.69       26.50     10.40 o
  -2   3  27        0.05        4.41      7.53 o
  -1   3  27      304.88      319.04     18.97 o
   0   3  27        0.24       -5.58      9.89 o
   1   3  27       52.16       62.07     16.42 o
   2   3  27      496.91      504.45     31.75 o
   3   3  27       15.55       33.87     21.20 o
   4   3  27        0.96       22.91     19.72 o
   5   3  27        2.59        5.72     18.01 o
  -5   4  27        2.99        1.56     18.07 o
  -4   4  27       18.58       35.37     17.93 o
  -3   4  27        2.04       16.33     12.81 o
  -2   4  27       77.37       61.48      9.72 o
  -1   4  27      130.43      142.68     11.30 o
   0   4  27        4.17        8.25     11.40 o
   1   4  27      348.91      377.91     26.72 o
   2   4  27      228.03      183.39     19.45 o
   3   4  27       14.69       25.43     34.35 o
   4   4  27       31.71       23.17     24.76 o
  -4   5  27        2.21      -21.91     16.73 o
  -3   5  27        0.05      -11.07     13.53 o
  -2   5  27        1.75        2.42     10.53 o
  -1   5  27       11.17       18.63     11.09 o
   0   5  27       15.27       25.56     13.87 o
   1   5  27       81.63       84.43     33.57 o
   2   5  27       13.19       10.28     21.79 o
   3   5  27        6.10        0.89     33.91 o
   4   5  27       11.74       63.36     41.05 o
  -4   6  27        0.18      -24.99     37.92 o
  -3   6  27        0.00       -1.64     59.56 o
  -2   6  27       18.60       35.80     21.34 o
  -1   6  27        0.01        9.36     11.46 o
   0   6  27        2.72       31.35     18.06 o
   1   6  27      159.62      144.47     33.09 o
   2   6  27        0.89        6.69     35.69 o
   3   6  27        3.98      -29.45     32.57 o
  -3   7  27        0.22      -16.88     47.07 o
  -2   7  27       17.22       12.15     21.69 o
  -1   7  27       33.28       22.94     17.45 o
   0   7  27        1.13        4.98     41.98 o
   1   7  27       47.76       26.32     40.60 o
   2   7  27      107.70       84.33     47.74 o
  -1   8  27        1.65        4.54     17.50 o
   0   8  27        0.23       43.05     35.02 o
   1   8  27        1.79      -12.94     38.82 o
  -5   0  28       11.83       35.25     24.55 o
  -4   0  28        7.06       18.65     16.88 o
  -3   0  28        0.45       -5.99     10.55 o
  -2   0  28       50.72       29.75     12.85 o
  -1   0  28       23.07        5.93     10.70 o
   0   0  28       49.43       46.07     16.96 o
   1   0  28      182.95      219.44     21.76 o
   2   0  28       75.91       61.43     20.08 o
   3   0  28      220.32      216.08     33.24 o
   4   0  28        0.60        9.37     24.09 o
   5   0  28        0.13      -19.63     20.52 o
  -5   1  28        4.46       -3.93     25.07 o
  -4   1  28        1.70        5.17     11.60 o
  -3   1  28       22.50       36.61     13.93 o
  -2   1  28       42.34       39.49      9.23 o
  -1   1  28      314.91      318.46     17.18 o
   0   1  28       99.47      107.50     12.65 o
   1   1  28       25.35        8.86      9.23 o
   2   1  28        0.60        6.71      9.51 o
   3   1  28        3.37       -1.60     12.74 o
   4   1  28        1.13       14.65     17.91 o
   5   1  28        4.81        5.32     17.03 o
  -5   2  28        0.37        9.69     16.47 o
  -4   2  28       16.30       21.37     15.26 o
  -3   2  28        0.88       26.23     10.03 o
  -2   2  28        1.34       -3.08      7.06 o
  -1   2  28      258.44      263.75     17.20 o
   0   2  28      215.96      192.11     16.91 o
   1   2  28       24.47       28.63      8.05 o
   2   2  28      269.69      281.05     16.72 o
   3   2  28      107.97      102.71     18.81 o
   4   2  28       92.35       61.13     22.75 o
   5   2  28        0.67       21.31     18.29 o
  -5   3  28        0.53       -8.83     15.80 o
  -4   3  28        0.35        0.66     14.58 o
  -3   3  28       56.63       48.39     12.61 o
  -2   3  28       45.33       49.54     10.21 o
  -1   3  28       35.49       36.51      8.54 o
   0   3  28       19.24       32.37     20.95 o
   1   3  28      108.41      112.39     16.64 o
   2   3  28       47.20       42.47     12.26 o
   3   3  28       40.70       12.73     21.00 o
   4   3  28       38.08       68.76     61.12 o
  -4   4  28        0.69      -19.01     15.32 o
  -3   4  28        1.09       -0.50     11.83 o
  -2   4  28        3.32        6.84      8.51 o
  -1   4  28       33.78       24.53      8.06 o
   0   4  28       52.18       46.61     13.40 o
   1   4  28      404.09      438.41     29.05 o
   2   4  28        5.64       16.44     15.92 o
   3   4  28        7.64        8.90     19.44 o
   4   4  28        2.29       -9.69     20.84 o
  -4   5  28        4.34       23.53     18.33 o
  -3   5  28        3.59        2.72     14.01 o
  -2   5  28       14.88       22.47     11.33 o
  -1   5  28      115.85      102.82     13.99 o
   0   5  28        0.97       10.29     12.66 o
   1   5  28       72.97       66.94     21.55 o
   2   5  28      404.11      439.59     75.85 o
   3   5  28        0.36       -8.92     31.23 o
   4   5  28        3.41      -15.17     29.45 o
  -3   6  28        0.18       34.18     29.71 o
  -2   6  28        5.35       -3.74     24.54 o
  -1   6  28       10.06       -6.21     11.06 o
   0   6  28       11.60        0.01     28.61 o
   1   6  28       48.70       52.20     39.71 o
   2   6  28       37.98       16.51     35.69 o
   3   6  28        2.04      -33.02     33.46 o
  -3   7  28        1.23       15.68     30.21 o
  -2   7  28        4.25       66.76     66.63 o
  -1   7  28        0.16        1.02     16.18 o
   0   7  28        0.84       15.45     18.69 o
   1   7  28       16.33       82.09     43.28 o
   2   7  28        3.64       -2.68     37.03 o
  -1   8  28        1.17       -3.31     17.16 o
   0   8  28        0.21       -0.25     22.45 o
   1   8  28        2.86       -7.03     25.22 o
  -5   1  29        1.49       23.87     16.85 o
  -4   1  29        8.47       -7.22     11.54 o
  -3   1  29       35.93       36.80     10.88 o
  -2   1  29       32.01       20.92      8.97 o
  -1   1  29        3.01       -2.84      6.48 o
   0   1  29       68.56       73.22     11.76 o
   1   1  29      200.22      209.03     15.61 o
   2   1  29        0.44        2.05      8.89 o
   3   1  29       68.54       93.51     25.65 o
   4   1  29        0.96        3.14     17.85 o
   5   1  29        2.58        6.97     19.21 o
  -5   2  29        0.54       -7.98     17.65 o
  -4   2  29        3.36       -1.83     14.17 o
  -3   2  29       38.16       30.37     11.24 o
  -2   2  29       11.42        2.75      7.83 o
  -1   2  29        0.03        5.00      8.28 o
   0   2  29      118.91      117.10     15.63 o
   1   2  29       48.96       26.57      8.56 o
   2   2  29       20.53       19.20      9.38 o
   3   2  29       15.57       26.07     15.00 o
   4   2  29        2.81        8.13     20.35 o
   5   2  29        0.02       11.70     18.36 o
  -5   3  29        0.22      -23.90     18.29 o
  -4   3  29        0.16       -4.98     14.70 o
  -3   3  29       50.28       47.74     12.76 o
  -2   3  29        1.45       10.17      8.29 o
  -1   3  29      103.33      122.52     11.44 o
   0   3  29      209.50      179.61     18.02 o
   1   3  29        6.24       -0.95     10.43 o
   2   3  29      130.37      129.58     17.19 o
   3   3  29       22.86       30.10     20.62 o
   4   3  29        0.60      -20.54     19.29 o
  -4   4  29        3.47      -17.83     17.35 o
  -3   4  29       28.54       25.64     15.10 o
  -2   4  29       16.10       21.75     11.46 o
  -1   4  29        0.95        7.02      7.54 o
   0   4  29      158.01      203.59     19.50 o
   1   4  29       64.71       77.60     16.84 o
   2   4  29      284.89      379.63     49.08 o
   3   4  29        0.02      -11.31     19.60 o
   4   4  29       38.58       30.55     23.48 o
  -4   5  29        2.79      -20.74     16.56 o
  -3   5  29        7.77       18.55     16.89 o
  -2   5  29        1.99       -7.79     14.83 o
  -1   5  29        2.90        4.20     10.25 o
   0   5  29       12.85       20.75     18.40 o
   1   5  29      104.77      145.07     25.41 o
   2   5  29       10.50       88.07     28.84 o
   3   5  29        5.46        1.84     33.69 o
   4   5  29        1.53      -25.88     29.45 o
  -3   6  29        1.14      -11.09     27.04 o
  -2   6  29       10.01       32.97     14.11 o
  -1   6  29        0.09       -2.06     12.36 o
   0   6  29       19.13        8.30     17.81 o
   1   6  29        0.45        4.91     36.59 o
   2   6  29        3.07       -0.45     35.25 o
   3   6  29        2.95      -22.31     32.57 o
  -2   7  29        7.99       25.67     22.52 o
  -1   7  29       13.89       20.79     18.12 o
   0   7  29        5.15       -7.27     18.69 o
   1   7  29       23.81       37.92     43.72 o
   2   7  29       57.56        7.14     41.94 o
  -1   8  29        3.27       45.45     20.74 o
   0   8  29        0.08      -33.05     29.89 o
  -5   0  30        0.20      -28.38     18.92 o
  -4   0  30       15.18        0.61     17.10 o
  -3   0  30       40.61       54.61     14.50 o
  -2   0  30       63.09       72.04     15.26 o
  -1   0  30       52.62       42.70     21.34 o
   0   0  30        5.71        0.71     11.88 o
   1   0  30      161.85      191.83     21.81 o
   2   0  30      117.92      141.42     24.09 o
   3   0  30      108.03      122.25     35.25 o
   4   0  30        1.42      -20.08     22.31 o
   5   0  30        2.06      -12.05     22.31 o
  -5   1  30        0.13       -6.13     15.58 o
  -4   1  30        0.05       19.05     16.63 o
  -3   1  30       18.91       18.56     10.23 o
  -2   1  30        3.65        2.63      8.44 o
  -1   1  30       14.68        1.88      8.67 o
   0   1  30      339.02      324.32     19.50 o
   1   1  30        0.26        4.63      9.24 o
   2   1  30        0.43        1.69     10.94 o
   3   1  30      196.54      241.77     40.60 o
   4   1  30        1.61        9.92     18.44 o
   5   1  30        3.35       10.78     22.31 o
  -5   2  30        0.00      -11.94     16.33 o
  -4   2  30        3.90       -7.97     16.10 o
  -3   2  30       22.00       22.90     10.92 o
  -2   2  30       30.64       15.29      8.44 o
  -1   2  30        1.20        6.22      8.83 o
   0   2  30      429.75      517.36     24.46 o
   1   2  30       80.56       92.00     10.83 o
   2   2  30      144.19      131.08     15.20 o
   3   2  30       38.81       33.65     21.39 o
   4   2  30        0.23      -20.68     19.67 o
  -5   3  30        9.42      -15.89     16.43 o
  -4   3  30        0.08       24.23     30.72 o
  -3   3  30        0.53        8.70     11.24 o
  -2   3  30       39.48       32.90      9.68 o
  -1   3  30       25.23       20.55      8.27 o
   0   3  30      133.71      135.66     18.96 o
   1   3  30       18.39       22.28     12.89 o
   2   3  30       78.94       79.33     15.29 o
   3   3  30        9.71       11.04     22.16 o
   4   3  30        5.20      -32.12     26.77 o
  -4   4  30        8.37       28.86     18.17 o
  -3   4  30       22.23        8.83     11.80 o
  -2   4  30       79.68       81.45     11.65 o
  -1   4  30        2.10       -9.67      7.25 o
   0   4  30      208.56      235.67     30.93 o
   1   4  30      151.59      138.00     19.90 o
   2   4  30       40.22       65.09     25.08 o
   3   4  30       13.96        2.39     22.51 o
   4   4  30        5.33       10.94     53.76 o
  -4   5  30        0.39       -2.63     17.38 o
  -3   5  30       70.98       82.03     20.01 o
  -2   5  30        0.04        0.76     10.54 o
  -1   5  30       20.72       23.53     11.44 o
   0   5  30      129.10      139.45     24.35 o
   1   5  30        1.90       -4.33     17.87 o
   2   5  30      157.03      213.87     37.80 o
   3   5  30        0.00      -28.28     18.85 o
  -3   6  30       10.19       15.83     29.35 o
  -2   6  30       50.35       23.36     15.46 o
  -1   6  30        4.88        9.19     14.83 o
   0   6  30        4.78       13.06     18.66 o
   1   6  30        0.93       -8.03     33.91 o
   2   6  30       18.52      -12.49     37.03 o
   3   6  30        1.98      -42.16     28.11 o
  -2   7  30        3.49       -0.03     33.01 o
  -1   7  30        0.37      -23.42     15.62 o
   0   7  30        1.87       -8.55     17.40 o
   1   7  30       24.60       35.19     25.51 o
   2   7  30        0.00        0.00     36.14 o
  -5   1  31        0.00        0.94     16.22 o
  -4   1  31        3.63        5.57     13.39 o
  -3   1  31       31.52       30.02      9.07 o
  -2   1  31      125.40      120.55     15.00 o
  -1   1  31      175.29      165.32     14.36 o
   0   1  31      276.83      282.18     18.62 o
   1   1  31       95.73       75.28     12.53 o
   2   1  31       11.27      -16.13     10.81 o
   3   1  31        6.89       23.76     27.22 o
   4   1  31        7.75       18.04     19.81 o
   5   1  31        2.80       10.04     19.40 o
  -5   2  31        2.05       -6.32     21.47 o
  -4   2  31        0.27      -19.52     13.92 o
  -3   2  31        0.33        8.19     11.25 o
  -2   2  31       32.63       25.09      8.96 o
  -1   2  31       12.07       10.48      9.36 o
   0   2  31      153.13      146.62     14.98 o
   1   2  31      211.51      194.48     14.02 o
   2   2  31       21.54        4.24     10.72 o
   3   2  31      155.92      110.01     26.49 o
   4   2  31        4.99       -6.52     19.49 o
  -4   3  31        0.00       -1.43     14.97 o
  -3   3  31       74.42       57.86     13.89 o
  -2   3  31        3.33       -6.07      8.40 o
  -1   3  31        0.04       -3.89      7.86 o
   0   3  31      620.80      585.51     29.50 o
   1   3  31       17.15       14.25     12.97 o
   2   3  31       19.04        5.71     14.60 o
   3   3  31       91.96      124.23     36.81 o
   4   3  31        8.40       32.84     22.61 o
  -4   4  31        0.91        1.91     16.57 o
  -3   4  31       14.76       12.01     12.05 o
  -2   4  31       60.72       58.51     11.52 o
  -1   4  31        0.08       -6.92      8.91 o
   0   4  31       59.39       42.83     13.85 o
   1   4  31       14.76       18.18     16.56 o
   2   4  31        1.19      -11.16     21.84 o
   3   4  31       66.54       90.74     45.73 o
   4   4  31        1.58       -0.98     52.20 o
  -4   5  31        2.84       11.00     17.94 o
  -3   5  31        6.65       26.11     26.35 o
  -2   5  31       29.19       28.68     11.72 o
  -1   5  31        1.48       -7.15     10.88 o
   0   5  31        0.76        9.56     15.30 o
   1   5  31        0.01      -21.07     16.60 o
   2   5  31       15.86       15.50     25.07 o
   3   5  31        0.07      -13.37     22.48 o
  -3   6  31        7.19      -43.84     29.22 o
  -2   6  31       39.57       43.86     12.46 o
  -1   6  31        0.90      -18.21     15.30 o
   0   6  31        0.62       -1.66     17.64 o
   1   6  31      111.86       37.92     42.39 o
   2   6  31        0.03       11.15     36.59 o
   3   6  31        0.36      -22.31     35.25 o
  -2   7  31        0.08      -17.08     27.70 o
  -1   7  31        7.60        3.38     17.81 o
   0   7  31       20.57       20.06     41.27 o
   1   7  31       16.75       10.51     26.21 o
   2   7  31        4.12       50.86     46.85 o
  -5   0  32        1.97      -27.28     31.45 o
  -4   0  32       41.74       57.69     20.79 o
  -3   0  32       35.57       44.15     14.78 o
  -2   0  32       75.08       48.14     15.09 o
  -1   0  32       35.98       39.84     16.65 o
   0   0  32      279.36      309.39     32.45 o
   1   0  32      135.02      130.99     19.86 o
   2   0  32        3.20       -5.81     16.05 o
   3   0  32      164.39      146.79     38.37 o
   4   0  32       10.12       39.26     28.55 o
  -5   1  32        0.45       -1.81     31.30 o
  -4   1  32        2.63       -1.01     12.81 o
  -3   1  32        0.24        3.48      8.88 o
  -2   1  32       21.97        5.41      9.35 o
  -1   1  32        0.48        3.36      9.11 o
   0   1  32      830.28      765.05     36.88 o
   1   1  32        8.01       28.60     10.44 o
   2   1  32        4.65       10.65     10.99 o
   3   1  32      101.28      103.15     26.16 o
   4   1  32        0.62        1.44     19.35 o
  -5   2  32        0.30      -22.25     14.83 o
  -4   2  32        1.71       -1.97     19.26 o
  -3   2  32        0.32       11.10     11.75 o
  -2   2  32        6.06       24.06      9.33 o
  -1   2  32       39.90       42.70     10.96 o
   0   2  32      222.97      204.95     17.46 o
   1   2  32       93.50      102.75     11.09 o
   2   2  32        5.12       14.97     11.19 o
   3   2  32       46.01       42.62     23.49 o
   4   2  32        0.03       -2.81     19.08 o
  -4   3  32        0.91        5.68     15.85 o
  -3   3  32       14.09       19.74     11.96 o
  -2   3  32       61.03       50.64     11.30 o
  -1   3  32       15.07       15.08     11.95 o
   0   3  32       36.03       32.26     13.23 o
   1   3  32      203.50      208.56     19.53 o
   2   3  32        8.57      -17.26     19.76 o
   3   3  32       62.89       32.23     23.11 o
   4   3  32        0.57        4.94     20.81 o
  -4   4  32        4.38      -16.58     16.02 o
  -3   4  32        0.15       -8.66     10.92 o
  -2   4  32      112.02       96.12     13.93 o
  -1   4  32        4.32       -8.61      7.68 o
   0   4  32       63.70       55.16     14.72 o
   1   4  32      247.30      302.85     31.78 o
   2   4  32       14.03       26.22     24.10 o
   3   4  32        1.30       -2.54     20.47 o
   4   4  32        5.16      -12.92     22.66 o
  -4   5  32        0.29       -9.68     25.91 o
  -3   5  32       23.97       16.73     26.94 o
  -2   5  32        1.34       -2.10     11.54 o
  -1   5  32        4.43        3.54     13.67 o
   0   5  32      196.89      195.83     33.29 o
   1   5  32        0.00       33.68     19.96 o
   2   5  32        0.00        9.90     26.99 o
   3   5  32        5.87      -16.57     23.87 o
  -3   6  32        0.02      -25.12     26.68 o
  -2   6  32        6.44       -3.97     10.98 o
  -1   6  32       22.55        2.70     17.16 o
   0   6  32        0.17        8.83     33.88 o
   1   6  32      110.92      126.17     36.81 o
   2   6  32        2.38        9.37     39.71 o
   3   6  32        0.04      -39.26     32.57 o
  -2   7  32        0.81       43.96     32.88 o
  -1   7  32        2.19       63.23     29.27 o
   0   7  32        2.90       21.85     32.57 o
   1   7  32       46.94       22.87     26.86 o
  -5   1  33        1.44      -22.79     15.19 o
  -4   1  33        3.80        3.42     15.11 o
  -3   1  33        9.38       23.26     10.46 o
  -2   1  33        6.41        4.63      9.64 o
  -1   1  33       56.00       62.39     11.70 o
   0   1  33       21.30       47.18     11.83 o
   1   1  33       19.03       21.73     14.52 o
   2   1  33       31.51       19.09     14.45 o
   3   1  33        0.00        8.48     19.88 o
   4   1  33        0.27        7.96     20.02 o
  -4   2  33       56.25       82.73     19.14 o
  -3   2  33       13.29        2.75     11.34 o
  -2   2  33       64.26       59.20     10.24 o
  -1   2  33      267.95      277.22     18.31 o
   0   2  33      197.22      176.27     17.12 o
   1   2  33       29.18       34.92      9.39 o
   2   2  33        0.61        2.71     12.54 o
   3   2  33        8.02       -4.04     20.16 o
   4   2  33        1.13       -2.84     21.07 o
  -4   3  33        1.27      -19.72     13.14 o
  -3   3  33        0.13       21.38     11.87 o
  -2   3  33        0.33        9.11     10.00 o
  -1   3  33        8.93        5.38      8.51 o
   0   3  33      428.54      437.80     27.20 o
   1   3  33        9.70        3.97     16.71 o
   2   3  33       19.40       47.66     24.27 o
   3   3  33       12.76       -9.91     20.52 o
   4   3  33        7.81       -8.58     22.36 o
  -4   4  33        0.23       -6.35     16.84 o
  -3   4  33        3.00       12.65     11.80 o
  -2   4  33        8.98       -2.73      9.39 o
  -1   4  33        1.28      -11.42     10.51 o
   0   4  33      143.78      128.06     17.97 o
   1   4  33      206.03      212.94     24.15 o
   2   4  33       11.32      -29.71     19.81 o
   3   4  33        1.30      -14.43     20.71 o
   4   4  33        1.08      -22.03     21.76 o
  -3   5  33        0.24        1.69     61.12 o
  -2   5  33        3.32        4.63     11.83 o
  -1   5  33       14.26       -4.95     11.73 o
   0   5  33        6.18       -5.42     14.68 o
   1   5  33       46.57       24.23     30.95 o
   2   5  33        1.95       -2.90     24.19 o
   3   5  33        7.29       -0.16     23.92 o
  -3   6  33        6.72       12.23     29.65 o
  -2   6  33        9.30       -5.87     13.44 o
  -1   6  33        0.22       24.24     22.37 o
   0   6  33        1.40       -4.90     17.53 o
   1   6  33       84.02       62.47     29.65 o
   2   6  33        0.01        2.23     38.82 o
  -1   7  33        1.00       28.22     30.31 o
   0   7  33        3.02       14.20     23.85 o
   1   7  33        0.29       29.99     30.34 o
  -5   0  34        0.04        3.26     24.69 o
  -4   0  34       33.77       27.40     19.73 o
  -3   0  34        3.38       28.85     16.85 o
  -2   0  34        1.71       13.91     13.88 o
  -1   0  34     1620.79     1639.48     81.88 o
   0   0  34       29.41       20.09     21.25 o
   1   0  34      164.66      142.92     31.72 o
   2   0  34      100.76       92.88     23.79 o
   3   0  34        2.97       12.94     28.55 o
   4   0  34       15.46       12.94     29.45 o
  -4   1  34        0.25       37.04     45.02 o
  -3   1  34       11.97       14.63     10.35 o
  -2   1  34      103.05      110.59     13.40 o
  -1   1  34       69.95       84.19     12.87 o
   0   1  34        1.72       -5.42      9.68 o
   1   1  34       16.74        2.94     13.71 o
   2   1  34        6.34       12.75     12.83 o
   3   1  34        2.84       -1.00     20.18 o
   4   1  34        1.77       15.56     21.98 o
  -4   2  34        5.16       17.14     16.20 o
  -3   2  34        3.26        6.42     10.11 o
  -2   2  34        6.82        9.44     10.26 o
  -1   2  34       48.39       38.75     11.47 o
   0   2  34       38.01       38.65     12.04 o
   1   2  34        1.35        8.96     10.51 o
   2   2  34        1.41       -5.73     20.39 o
   3   2  34        1.53        9.59     21.45 o
   4   2  34        1.32      -23.10     20.16 o
  -4   3  34       25.33       37.09     18.24 o
  -3   3  34        8.67       12.47     13.17 o
  -2   3  34      109.94       90.09     12.91 o
  -1   3  34      160.74      140.90     12.34 o
   0   3  34       97.35       99.91     16.55 o
   1   3  34       73.49      105.66     22.28 o
   2   3  34        9.56       10.38     21.15 o
   3   3  34        0.01       33.76     42.16 o
   4   3  34        2.35       12.12     23.78 o
  -4   4  34       19.27       17.59     15.97 o
  -3   4  34        0.75       -3.83     11.87 o
  -2   4  34       12.33        4.53      9.95 o
  -1   4  34        6.43      -12.55     10.74 o
   0   4  34       17.96       31.03     16.07 o
   1   4  34      121.64      101.52     24.79 o
   2   4  34       20.15       -3.11     21.87 o
   3   4  34        1.85       90.25     35.47 o
  -3   5  34       16.48       -1.50     28.55 o
  -2   5  34       22.33       22.25     13.24 o
  -1   5  34        0.03        2.10     13.36 o
   0   5  34       17.45        8.17     15.59 o
   1   5  34        4.05       15.65     19.44 o
   2   5  34        5.51        8.55     24.46 o
   3   5  34        3.20       35.94     27.44 o
  -2   6  34        2.03      -15.91     12.10 o
  -1   6  34        0.78       -1.44     17.09 o
   0   6  34        5.13       -5.17     16.10 o
   1   6  34       42.30       60.78     58.67 o
   2   6  34        3.23      -13.83     34.35 o
  -1   7  34        0.84       -0.46     18.91 o
   0   7  34        0.30        7.45     26.26 o
   1   7  34       49.15       78.53     50.42 o
  -4   1  35        8.99       17.47     16.29 o
  -3   1  35        9.58       -3.25      9.96 o
  -2   1  35      181.33      195.65     18.49 o
  -1   1  35      311.23      248.24     19.94 o
   0   1  35      171.10      199.72     17.67 o
   1   1  35        5.93       -0.84     10.26 o
   2   1  35       27.68        4.58     12.74 o
   3   1  35       14.75       34.35     24.10 o
   4   1  35        8.21      -18.79     28.55 o
  -4   2  35       15.70      -19.57     15.19 o
  -3   2  35       37.28       39.82      9.79 o
  -2   2  35       40.72       43.39     11.61 o
  -1   2  35      665.97      645.42     27.13 o
   0   2  35       22.53       34.90     12.26 o
   1   2  35       30.14       28.00     12.85 o
   2   2  35      213.54      189.25     26.33 o
   3   2  35        3.11       11.53     38.59 o
   4   2  35        4.27        9.45     21.84 o
  -4   3  35        0.82       -8.63     25.18 o
  -3   3  35       10.71       22.18     12.85 o
  -2   3  35        5.03        5.99      9.98 o
  -1   3  35        5.91       11.83      8.88 o
   0   3  35       18.50       -1.37     11.73 o
   1   3  35        0.46        6.05     14.28 o
   2   3  35       13.21       41.35     41.27 o
   3   3  35        1.66      -14.24     20.57 o
   4   3  35        3.54       -5.82     35.02 o
  -4   4  35       12.38       16.55     15.63 o
  -3   4  35        3.52        0.34     11.70 o
  -2   4  35       23.94       23.70     14.62 o
  -1   4  35       38.59       25.24     12.53 o
   0   4  35       25.61       21.26     16.28 o
   1   4  35       12.15       -8.36     13.93 o
   2   4  35        0.66       16.37     24.39 o
   3   4  35        1.20      -15.04     23.19 o
  -3   5  35        0.36       14.86     27.69 o
  -2   5  35        3.11        0.48     12.04 o
  -1   5  35        0.03       20.10     14.58 o
   0   5  35       27.74       34.76     17.12 o
   1   5  35        9.89       55.38     53.99 o
   2   5  35        0.40       21.97     26.50 o
   3   5  35        0.02       16.69     27.22 o
  -2   6  35        0.99        6.44     12.85 o
  -1   6  35        0.83      -10.89     16.76 o
   0   6  35       24.89       -2.21     16.37 o
   1   6  35        4.85       27.97     30.34 o
   2   6  35        0.07       34.80     49.52 o
  -1   7  35        1.27       -2.57     18.86 o
   0   7  35        6.16       -0.12     23.69 o
  -4   0  36        4.23      -12.60     21.61 o
  -3   0  36       60.31       61.54     20.19 o
  -2   0  36       86.43       80.24     25.54 o
  -1   0  36     1397.28     1402.50     69.36 o
   0   0  36       11.05        7.62     15.43 o
   1   0  36       41.57       31.20     18.80 o
   2   0  36      453.80      356.66     40.07 o
   3   0  36        1.02       15.62     30.79 o
   4   0  36        8.51       15.17     33.46 o
  -4   1  36        0.10       10.72     16.03 o
  -3   1  36        0.67      -14.60      9.73 o
  -2   1  36        9.91        3.95     12.01 o
  -1   1  36       10.96       29.37     13.47 o
   0   1  36       29.60       44.82     12.51 o
   1   1  36       18.21       16.64     11.29 o
   2   1  36      116.08      147.72     24.21 o
   3   1  36        3.63       23.42     22.06 o
   4   1  36        2.59      -23.76     21.02 o
  -4   2  36        5.88       11.25     16.59 o
  -3   2  36        0.02       -2.20      9.08 o
  -2   2  36      102.81       67.83     12.84 o
  -1   2  36       80.15       82.32     13.62 o
   0   2  36      249.38      251.85     19.93 o
   1   2  36       89.98       73.63     19.63 o
   2   2  36       25.70       44.43     18.96 o
   3   2  36        0.13        2.57     22.04 o
   4   2  36        0.00      -24.89     20.48 o
  -4   3  36        2.60        4.33     13.37 o
  -3   3  36       24.33       18.24     13.27 o
  -2   3  36        0.01       -6.87      9.67 o
  -1   3  36       66.21       53.94     12.18 o
   0   3  36        0.69      -12.02     10.84 o
   1   3  36       69.74       66.67     16.13 o
   2   3  36        4.57        8.35     17.17 o
   3   3  36        0.00        2.29     23.15 o
  -3   4  36        2.11       36.90     29.77 o
  -2   4  36        4.68       12.98     11.92 o
  -1   4  36       20.94        6.03     13.82 o
   0   4  36        5.74       12.06     16.13 o
   1   4  36        0.23       11.92     18.56 o
   2   4  36        1.18      -27.84     33.46 o
   3   4  36        0.08       -3.52     23.46 o
  -3   5  36        6.60       -6.45     24.87 o
  -2   5  36        2.83        0.80     12.18 o
  -1   5  36       21.31       41.58     17.50 o
   0   5  36       42.38       43.68     19.06 o
   1   5  36        0.21       -7.73     32.35 o
   2   5  36        0.96       49.65     29.18 o
   3   5  36        0.43        3.52     48.63 o
  -2   6  36        8.91       32.63     13.91 o
  -1   6  36        4.73      -11.54     17.04 o
   0   6  36        6.73       -3.94     18.88 o
   1   6  36        2.03       -1.02     26.79 o
   2   6  36        1.16       40.60     44.62 o
  -4   1  37        0.01       14.46     16.87 o
  -3   1  37       68.68       43.77     12.41 o
  -2   1  37      141.44      178.39     18.73 o
  -1   1  37       40.05       13.26     11.69 o
   0   1  37       59.88       67.50     16.98 o
   1   1  37       93.33       75.15     15.85 o
   2   1  37       59.47       25.89     17.99 o
   3   1  37       11.44        2.96     21.66 o
   4   1  37        0.16        1.52     21.45 o
  -4   2  37        6.41       -0.22     16.13 o
  -3   2  37        0.03      -13.09      8.72 o
  -2   2  37        0.61        1.90     10.60 o
  -1   2  37      279.29      296.61     28.93 o
   0   2  37        0.08      -15.32     10.21 o
   1   2  37       10.32       13.46     12.85 o
   2   2  37       68.03       66.64     20.46 o
   3   2  37        1.28       17.83     23.24 o
   4   2  37        2.33      -25.35     21.86 o
  -4   3  37        0.08        1.38     13.75 o
  -3   3  37        0.12        0.94     13.93 o
  -2   3  37       36.53       42.92     11.75 o
  -1   3  37        4.36       -0.92      8.50 o
   0   3  37       40.81       37.10     14.93 o
   1   3  37        0.01      -15.12     13.85 o
   2   3  37        7.11       14.01     18.10 o
   3   3  37        0.15       -7.01     22.42 o
  -3   4  37        0.38      -13.39     14.57 o
  -2   4  37       22.74       10.22     13.13 o
  -1   4  37       29.58       13.65     14.26 o
   0   4  37        5.61       16.45     16.22 o
   1   4  37        0.21        9.60     23.17 o
   2   4  37        0.18       55.27     28.76 o
   3   4  37        4.40       35.84     27.06 o
  -3   5  37        4.46       -2.65     20.71 o
  -2   5  37       10.21      -19.29     14.00 o
  -1   5  37        1.85       -4.76     15.96 o
   0   5  37        1.84       -4.90     15.63 o
   1   5  37       15.62       12.25     24.71 o
   2   5  37        0.00       21.24     27.66 o
  -2   6  37        1.39       12.57     16.34 o
  -1   6  37        0.10       27.23     26.02 o
   0   6  37       11.74       12.30     19.87 o
   1   6  37        2.63       16.93     27.76 o
  -4   0  38        9.11        4.56     23.51 o
  -3   0  38       55.22       59.86     20.28 o
  -2   0  38      122.07      115.52     24.28 o
  -1   0  38       80.19       65.18     20.88 o
   0   0  38       50.77       28.90     19.12 o
   1   0  38       18.74       10.48     20.51 o
   2   0  38       46.71      -11.60     30.79 o
   3   0  38        0.08        8.03     31.68 o
   4   0  38        0.08       20.97     35.69 o
  -4   1  38        0.88       -7.98     15.86 o
  -3   1  38        2.96        4.19     11.30 o
  -2   1  38      300.33      350.78     25.77 o
  -1   1  38        4.53       -4.43     11.32 o
   0   1  38        2.65        6.90     11.36 o
   1   1  38        0.51       -9.17     13.15 o
   2   1  38       18.98       12.61     16.80 o
   3   1  38       19.47       26.38     24.41 o
   4   1  38        9.94      -10.96     22.06 o
  -4   2  38        0.44       11.51     17.20 o
  -3   2  38       21.22       13.40     11.61 o
  -2   2  38        6.20       -4.37     10.50 o
  -1   2  38       10.07       13.17     12.24 o
   0   2  38       11.72       10.96     11.70 o
   1   2  38       69.54       63.54     18.22 o
   2   2  38        3.74      -10.96     18.99 o
   3   2  38        0.18      -15.21     24.76 o
  -4   3  38        0.48      -14.62     13.46 o
  -3   3  38       36.05       35.67     14.36 o
  -2   3  38       45.55       39.28     11.91 o
  -1   3  38        7.50       -5.09     11.30 o
   0   3  38        0.93        6.29     12.44 o
   1   3  38        0.08       -9.78     14.06 o
   2   3  38        0.14      -24.36     33.72 o
   3   3  38        0.66        5.16     22.08 o
  -3   4  38        1.81       25.50     19.74 o
  -2   4  38        0.55        5.91     12.64 o
  -1   4  38       10.89       -8.92     17.13 o
   0   4  38        0.10       -7.69     20.99 o
   1   4  38       16.82       21.73     29.22 o
   2   4  38        1.23       12.29     23.87 o
   3   4  38        0.91       -9.89     23.74 o
  -2   5  38        0.46       -0.61     14.75 o
  -1   5  38        1.23        2.54     16.02 o
   0   5  38        0.52       12.77     16.47 o
   1   5  38       15.30       19.26     26.81 o
   2   5  38        0.16        4.13     26.81 o
  -1   6  38        0.00       -9.69     15.76 o
   0   6  38       57.72       36.86     21.94 o
   1   6  38        6.84        4.29     26.42 o
  -4   1  39        0.56       -8.70     18.84 o
  -3   1  39        0.32       -8.23     10.74 o
  -2   1  39      176.55      202.56     20.05 o
  -1   1  39        3.63        1.46     14.40 o
   0   1  39       90.61       66.28     16.23 o
   1   1  39      116.78      123.37     21.28 o
   2   1  39        0.18       33.21     24.96 o
   3   1  39        5.82       -4.35     22.23 o
  -4   2  39        0.54       27.30     18.07 o
  -3   2  39       26.03       28.11     11.71 o
  -2   2  39       25.94       -8.92     10.62 o
  -1   2  39        4.87        1.40     12.30 o
   0   2  39        0.72        5.78     13.41 o
   1   2  39        0.93       12.23     14.92 o
   2   2  39        0.46        9.59     27.22 o
   3   2  39        2.99       42.83     25.87 o
  -3   3  39        0.06       15.40     15.91 o
  -2   3  39       44.42       55.00     21.08 o
  -1   3  39       22.57       15.32     13.36 o
   0   3  39        9.92       11.53     13.29 o
   1   3  39       42.60       36.79     18.35 o
   2   3  39        0.45       11.94     23.24 o
   3   3  39        2.40       25.81     25.07 o
  -3   4  39       19.11        2.36     18.87 o
  -2   4  39        0.65       13.71     13.04 o
  -1   4  39        0.08      -14.59     13.27 o
   0   4  39       11.99       15.35     16.44 o
   1   4  39       63.26       57.05     31.01 o
   2   4  39        0.60       14.84     26.73 o
   3   4  39        2.83       41.52     28.55 o
  -2   5  39        2.48        0.20     18.22 o
  -1   5  39        0.58       -7.84     17.52 o
   0   5  39        0.00        6.01     16.68 o
   1   5  39        5.30       15.75     25.64 o
   2   5  39        6.46       17.36     43.28 o
  -1   6  39        1.91      -17.37     20.67 o
   0   6  39        0.06        1.71     21.68 o
  -4   0  40        0.34      -15.87     22.56 o
  -3   0  40        3.69       24.05     19.24 o
  -2   0  40       17.02       65.21     21.70 o
  -1   0  40        5.61      -10.45     16.34 o
   0   0  40       38.69       45.68     22.65 o
   1   0  40       28.01       20.44     22.08 o
   2   0  40        1.21       -4.91     33.02 o
   3   0  40       10.77       49.97     37.03 o
  -4   1  40        5.48       25.31     21.05 o
  -3   1  40        0.01        1.02     11.17 o
  -2   1  40      202.15      229.51     27.89 o
  -1   1  40       29.20       24.19     13.01 o
   0   1  40        9.08       19.50     12.67 o
   1   1  40      175.85      147.96     22.82 o
   2   1  40        1.69      -16.50     27.66 o
   3   1  40        0.41       -5.64     25.88 o
  -3   2  40        6.07        1.12     13.70 o
  -2   2  40       22.35       45.56     12.96 o
  -1   2  40       11.71        8.68     12.60 o
   0   2  40       22.70       21.59     14.45 o
   1   2  40       60.51       95.59     20.57 o
   2   2  40        0.68       25.47     48.19 o
   3   2  40        1.81       -6.02     24.29 o
  -3   3  40       10.67       -0.14     12.19 o
  -2   3  40        0.34      -12.94     11.77 o
  -1   3  40        2.38       -2.51     12.44 o
   0   3  40       58.41       40.57     15.01 o
   1   3  40       71.21       62.21     22.48 o
   2   3  40        2.93       -7.80     22.87 o
   3   3  40        5.40      -18.94     23.65 o
  -3   4  40        0.52      -22.18     18.41 o
  -2   4  40       12.07       22.30     14.31 o
  -1   4  40        0.26      -11.64     13.20 o
   0   4  40       13.26       42.04     18.27 o
   1   4  40        0.00      -14.82     22.71 o
   2   4  40        0.00        8.03     26.77 o
  -2   5  40        3.99       10.47     14.21 o
  -1   5  40        0.37      -23.11     15.41 o
   0   5  40       19.89        1.07     20.13 o
   1   5  40        0.00       45.41     27.89 o
   2   5  40        0.64      -16.99     25.53 o
  -3   1  41        1.00      -13.37     10.99 o
  -2   1  41      110.13      125.62     18.07 o
  -1   1  41        5.93       10.41     12.86 o
   0   1  41       15.52       13.76     13.83 o
   1   1  41       56.85       44.52     16.81 o
   2   1  41        2.35      -25.46     20.81 o
   3   1  41        7.54       17.72     25.54 o
  -3   2  41       14.22       16.14     11.69 o
  -2   2  41        4.88       14.73     11.99 o
  -1   2  41        1.97        4.20     12.47 o
   0   2  41       37.66       40.22     16.06 o
   1   2  41       14.72       32.93     17.73 o
   2   2  41        0.01       -4.00     32.57 o
   3   2  41        1.01       34.60     27.22 o
  -3   3  41        0.23      -10.56     16.59 o
  -2   3  41       35.66       36.68     14.36 o
  -1   3  41        2.17      -13.65     11.93 o
   0   3  41        3.54      -10.43     12.97 o
   1   3  41        3.74       -0.86     18.93 o
   2   3  41        0.04       15.18     25.40 o
   3   3  41        0.93       10.57     27.06 o
  -2   4  41       46.06       36.80     14.95 o
  -1   4  41        0.58      -18.06     12.72 o
   0   4  41       16.98       20.72     15.58 o
   1   4  41        2.99       20.79     20.36 o
   2   4  41        2.49       20.89     30.34 o
  -2   5  41        0.13       -3.91     13.61 o
  -1   5  41        3.02       15.12     17.91 o
   0   5  41        5.92       41.38     27.42 o
   1   5  41        0.17      -30.34     23.44 o
  -3   0  42       30.21       26.19     35.51 o
  -2   0  42        5.93       29.49     20.60 o
  -1   0  42       57.00       50.92     21.55 o
   0   0  42        0.63       13.02     22.86 o
   1   0  42       41.88       57.54     25.23 o
   2   0  42        9.83       -9.37     30.34 o
   3   0  42        4.85        0.00     33.91 o
  -3   1  42       15.80        4.20     12.02 o
  -2   1  42       89.81       84.33     19.21 o
  -1   1  42        4.52       22.17     13.30 o
   0   1  42        0.06       -1.41     13.59 o
   1   1  42        0.04      -20.25     13.50 o
   2   1  42        1.18       23.78     24.86 o
   3   1  42        0.82       -2.53     25.01 o
  -3   2  42        0.16       -6.83     11.57 o
  -2   2  42       45.62       30.20     12.92 o
  -1   2  42        1.81       17.22     16.35 o
   0   2  42        0.18        9.60     14.31 o
   1   2  42        8.58       -3.58     18.26 o
   2   2  42        0.36       -7.31     21.71 o
   3   2  42        0.63        8.11     46.85 o
  -3   3  42        8.03       18.93     11.68 o
  -2   3  42       25.30       21.98     14.15 o
  -1   3  42        1.71       -6.52     14.38 o
   0   3  42       27.99       42.57     16.24 o
   1   3  42        1.55       -5.67     17.81 o
   2   3  42        0.81      -32.32     21.55 o
  -2   4  42        0.20       12.01     13.82 o
  -1   4  42       13.19       10.66     19.77 o
   0   4  42        4.97      -15.94     14.04 o
   1   4  42        1.32        0.54     19.50 o
   2   4  42        0.77       -4.43     26.30 o
  -1   5  42       29.58       44.23     20.63 o
   0   5  42        0.13      -15.56     28.59 o
   1   5  42        1.36       -6.90     26.25 o
  -3   1  43        0.01       -9.02     11.86 o
  -2   1  43       39.88       48.40     15.93 o
  -1   1  43        0.63      -15.61     12.05 o
   0   1  43       25.07       32.44     17.44 o
   1   1  43        0.06      -21.39     14.79 o
   2   1  43        4.10       22.76     25.70 o
   3   1  43        0.00        4.13     24.24 o
  -3   2  43       22.93       -4.52     11.91 o
  -2   2  43        1.25       -3.18     11.36 o
  -1   2  43       12.69       30.77     20.42 o
   0   2  43       39.58       53.71     21.49 o
   1   2  43        0.14       -6.14     27.89 o
   2   2  43        2.23       -9.43     24.51 o
  -2   3  43        2.80        4.02     13.93 o
  -1   3  43       10.04       16.07     15.53 o
   0   3  43        7.81        4.02     14.13 o
   1   3  43        0.35       30.63     21.39 o
   2   3  43        0.09       -0.87     24.83 o
  -2   4  43        9.24       13.07     16.87 o
  -1   4  43        1.29       -6.66     15.37 o
   0   4  43        0.38        7.46     15.32 o
   1   4  43       13.93       48.13     24.00 o
   0   5  43        5.21       20.65     21.34 o
  -3   0  44       33.90       60.08     33.79 o
  -2   0  44        3.69       -5.65     19.06 o
  -1   0  44       40.32       15.54     19.90 o
   0   0  44       27.15       27.13     25.98 o
   1   0  44        4.18      -23.07     22.75 o
   2   0  44        4.03       -4.91     32.57 o
  -3   1  44        9.97        7.22     12.73 o
  -2   1  44        0.16       30.86     14.73 o
  -1   1  44        0.41      -11.39     12.03 o
   0   1  44        5.12       33.11     26.85 o
   1   1  44        0.52       17.34     20.42 o
   2   1  44        0.73        7.45     26.03 o
  -3   2  44        3.78        9.66     13.57 o
  -2   2  44        0.24       16.96     14.71 o
  -1   2  44        1.23       11.33     13.26 o
   0   2  44        3.19       -3.43     21.57 o
   1   2  44       11.34       -0.86     24.60 o
   2   2  44        2.86       17.49     28.55 o
  -2   3  44        6.05       11.48     13.99 o
  -1   3  44        0.37       -8.01     15.08 o
   0   3  44        5.22       -0.78     16.76 o
   1   3  44        0.09      -19.62     18.40 o
   2   3  44        0.19       49.38     30.36 o
  -1   4  44       14.70       12.71     15.89 o
   0   4  44       17.18       23.20     19.13 o
   1   4  44        0.40       -5.85     19.86 o
  -3   1  45       20.10       22.01     13.44 o
  -2   1  45        1.01        3.13     14.05 o
  -1   1  45        0.05        4.95     13.57 o
   0   1  45        0.74       -1.02     15.81 o
   1   1  45        2.89       -7.28     27.10 o
   2   1  45        3.59       -6.70     24.58 o
  -2   2  45        0.00       22.56     22.81 o
  -1   2  45        0.74       30.13     16.23 o
   0   2  45        1.34      -21.87     15.88 o
   1   2  45        1.94       -0.98     20.51 o
   2   2  45        8.78       -1.12     43.72 o
  -2   3  45        0.43       -1.98     14.25 o
  -1   3  45        2.56       93.65     57.23 o
   0   3  45        6.41       10.77     17.90 o
   1   3  45        0.06       -2.64     19.46 o
  -1   4  45        0.77        9.54     16.40 o
   0   4  45        0.45      -13.75     20.63 o
  -2   0  46        0.34      -17.10     24.12 o
  -1   0  46        2.36       14.07     19.65 o
   0   0  46       18.41       -1.76     30.56 o
   1   0  46        0.83       11.15     35.69 o
   2   0  46        0.08      -10.26     33.02 o
  -2   1  46       13.03       13.90     14.79 o
  -1   1  46        0.00      -10.91     12.48 o
   0   1  46       12.48       22.37     19.90 o
   1   1  46        0.03        6.24     25.59 o
   2   1  46        2.08      -13.64     24.10 o
  -2   2  46        7.32       -0.66     13.89 o
  -1   2  46        0.79      -11.79     14.99 o
   0   2  46        0.30       -6.87     17.04 o
   1   2  46        0.00      -25.50     17.00 o
   2   2  46        2.03       -8.03     25.32 o
  -1   3  46        3.31        9.92     15.91 o
   0   3  46        7.65       39.39     23.05 o
   1   3  46        3.43       23.53     21.99 o
  -2   1  47        1.87       20.08     15.14 o
  -1   1  47        9.58       42.62     17.35 o
   0   1  47        1.46       -9.40     16.64 o
   1   1  47        0.99      -28.55     24.61 o
  -2   2  47        0.52       33.16     16.29 o
  -1   2  47        0.01       -8.37     15.13 o
   0   2  47        0.28      -22.36     16.53 o
   1   2  47        0.89      -10.53     23.26 o
  -1   3  47        0.93       -0.07     21.91 o
   0   3  47        6.96       91.29     55.59 o
  -2   0  48        0.93        4.63     21.01 o
  -1   0  48        4.61       14.40     20.95 o
   0   0  48        3.17      -19.75     23.46 o
   1   0  48        7.74      -19.19     35.25 o
  -1   1  48        0.70       21.20     17.11 o
   0   1  48        0.00        2.92     17.65 o
   1   1  48        3.72      -13.85     26.10 o
  -1   2  48        0.50      -10.23     24.77 o
   0   2  48        0.04       14.59     30.85 o
   1   2  48        0.50       -9.44     51.09 o
  -1   1  49        2.96       -9.77     15.52 o
   0   1  49        2.64       -4.16     16.88 o
 
